# Supplementary material for: Gene by Environment Interactions reveal new regulatory aspects of signaling network plasticity
Source: PLoS Genet. 2022 Jan 4;18(1):e1009988. doi: 10.1371/journal.pgen.1009988 (PMC8759647; doi:10.1371/journal.pgen.1009988)
Supplement: S1 File — (XLSX) [file pgen.1009988.s017.xlsx]

## Sheet: Wild Type
Environment vs Environment comparisons							KEY
Number of families	1						a =	statistical test used
Number of comparisons per family	66						b =	mean difference between comparisons
Alpha	0.05						c =	confidence interval of difference
a	b	c	d	e	f	g	d =	signficance threshold met
Tukey's multiple comparisons test	Mean Diff.	95.00% CI of diff.	Below threshold?	Summary	Adjusted P Value	Comparisons	e =	(ns) > 0.05, (*) < 0.05, (**) < 0.01, (***) < 0.001, (****) < 0.0001
YPD vs. YPGAL	0.216	-0.1477 to 0.5798	No	ns	0.6012	A-B	f =	Adjusted P Value for multiple comparisons
YPD vs. YP	0.1115	-0.2522 to 0.4752	No	ns	0.9914	A-C	g =	Comparisons
YPD vs. SD	0.3472	-0.01657 to 0.7109	No	ns	0.0708	A-D
YPD vs. SGAL	-0.3156	-0.6793 to 0.04816	No	ns	0.1328	A-E
YPD vs. SLAD	0.5062	0.1425 to 0.8699	Yes	**	0.0019	A-F
YPD vs. +EtOH	-0.01088	-0.3746 to 0.3529	No	ns	>0.9999	A-G
YPD vs. SLPD	0.2842	-0.07953 to 0.6479	No	ns	0.2337	A-H
YPD vs. WL	-0.3138	-0.6776 to 0.04990	No	ns	0.1372	A-I
YPD vs. ME	0.03946	-0.3243 to 0.4032	No	ns	>0.9999	A-J
YPD vs. SOE	-0.2995	-0.6633 to 0.06421	No	ns	0.1788	A-K
YPD vs. +KCl	0.6844	0.3207 to 1.048	Yes	****	<0.0001	A-L
YPGAL vs. YP	-0.1045	-0.4683 to 0.2592	No	ns	0.9949	B-C
YPGAL vs. SD	0.1311	-0.2326 to 0.4948	No	ns	0.9712	B-D
YPGAL vs. SGAL	-0.5316	-0.8954 to -0.1679	Yes	**	0.001	B-E
YPGAL vs. SLAD	0.2901	-0.07359 to 0.6539	No	ns	0.2111	B-F
YPGAL vs. +EtOH	-0.2269	-0.5907 to 0.1368	No	ns	0.5334	B-G
YPGAL vs. SLPD	0.06815	-0.2956 to 0.4319	No	ns	0.9999	B-H
YPGAL vs. WL	-0.5299	-0.8936 to -0.1662	Yes	**	0.0011	B-I
YPGAL vs. ME	-0.1766	-0.5403 to 0.1871	No	ns	0.8279	B-J
YPGAL vs. SOE	-0.5156	-0.8793 to -0.1518	Yes	**	0.0015	B-K
YPGAL vs. +KCl	0.4684	0.1046 to 0.8321	Yes	**	0.0046	B-L
YP vs. SD	0.2357	-0.1281 to 0.5994	No	ns	0.4802	C-D
YP vs. SGAL	-0.4271	-0.7908 to -0.06335	Yes	*	0.0122	C-E
YP vs. SLAD	0.3947	0.03095 to 0.7584	Yes	*	0.0254	C-F
YP vs. +EtOH	-0.1224	-0.4861 to 0.2413	No	ns	0.9825	C-G
YP vs. SLPD	0.1727	-0.1910 to 0.5364	No	ns	0.8461	C-H
YP vs. WL	-0.4253	-0.7891 to -0.06161	Yes	*	0.0127	C-I
YP vs. ME	-0.07205	-0.4358 to 0.2917	No	ns	0.9998	C-J
YP vs. SOE	-0.411	-0.7748 to -0.04730	Yes	*	0.0176	C-K
YP vs. +KCl	0.5729	0.2092 to 0.9366	Yes	***	0.0004	C-L
SD vs. SGAL	-0.6627	-1.026 to -0.2990	Yes	****	<0.0001	D-E
SD vs. SLAD	0.159	-0.2047 to 0.5228	No	ns	0.9015	D-F
SD vs. +EtOH	-0.358	-0.7218 to 0.005690	No	ns	0.0564	D-G
SD vs. SLPD	-0.06296	-0.4267 to 0.3008	No	ns	>0.9999	D-H
SD vs. WL	-0.661	-1.025 to -0.2973	Yes	****	<0.0001	D-I
SD vs. ME	-0.3077	-0.6714 to 0.05603	No	ns	0.154	D-J
SD vs. SOE	-0.6467	-1.010 to -0.2830	Yes	****	<0.0001	D-K
SD vs. +KCl	0.3373	-0.02647 to 0.7010	No	ns	0.0867	D-L
SGAL vs. SLAD	0.8218	0.4580 to 1.185	Yes	****	<0.0001	E-F
SGAL vs. +EtOH	0.3047	-0.05904 to 0.6684	No	ns	0.1627	E-G
SGAL vs. SLPD	0.5998	0.2360 to 0.9635	Yes	***	0.0002	E-H
SGAL vs. WL	0.001742	-0.3620 to 0.3655	No	ns	>0.9999	E-I
SGAL vs. ME	0.355	-0.008694 to 0.7188	No	ns	0.0601	E-J
SGAL vs. SOE	0.01605	-0.3477 to 0.3798	No	ns	>0.9999	E-K
SGAL vs. +KCl	1	0.6363 to 1.364	Yes	****	<0.0001	E-L
SLAD vs. +EtOH	-0.5171	-0.8808 to -0.1533	Yes	**	0.0015	F-G
SLAD vs. SLPD	-0.222	-0.5857 to 0.1417	No	ns	0.5641	F-H
SLAD vs. WL	-0.82	-1.184 to -0.4563	Yes	****	<0.0001	F-I
SLAD vs. ME	-0.4667	-0.8305 to -0.1030	Yes	**	0.0048	F-J
SLAD vs. SOE	-0.8057	-1.169 to -0.4420	Yes	****	<0.0001	F-K
SLAD vs. +KCl	0.1782	-0.1855 to 0.5420	No	ns	0.8198	F-L
+EtOH vs. SLPD	0.2951	-0.06865 to 0.6588	No	ns	0.1936	G-H
+EtOH vs. WL	-0.303	-0.6667 to 0.06078	No	ns	0.168	G-I
+EtOH vs. ME	0.05034	-0.3134 to 0.4141	No	ns	>0.9999	G-J
+EtOH vs. SOE	-0.2886	-0.6524 to 0.07509	No	ns	0.2166	G-K
+EtOH vs. +KCl	0.6953	0.3316 to 1.059	Yes	****	<0.0001	G-L
SLPD vs. WL	-0.598	-0.9618 to -0.2343	Yes	***	0.0002	H-I
SLPD vs. ME	-0.2447	-0.6085 to 0.1190	No	ns	0.4267	H-J
SLPD vs. SOE	-0.5837	-0.9475 to -0.2200	Yes	***	0.0003	H-K
SLPD vs. +KCl	0.4002	0.03649 to 0.7640	Yes	*	0.0224	H-L
WL vs. ME	0.3533	-0.01044 to 0.7170	No	ns	0.0623	I-J
WL vs. SOE	0.01431	-0.3494 to 0.3780	No	ns	>0.9999	I-K
WL vs. +KCl	0.9983	0.6345 to 1.362	Yes	****	<0.0001	I-L
ME vs. SOE	-0.339	-0.7027 to 0.02474	No	ns	0.0837	J-K
ME vs. +KCl	0.645	0.2812 to 1.009	Yes	****	<0.0001	J-L
SOE vs. +KCl	0.9839	0.6202 to 1.348	Yes	****	<0.0001	K-L
Test details	Mean 1	Mean 2	Mean Diff.	SE of diff.	n1	n2	q	DF
YPD vs. YPGAL	0.6844	0.4684	0.216	0.1009	3	3	3.029	24
YPD vs. YP	0.6844	0.5729	0.1115	0.1009	3	3	1.563	24
YPD vs. SD	0.6844	0.3373	0.3472	0.1009	3	3	4.867	24
YPD vs. SGAL	0.6844	1	-0.3156	0.1009	3	3	4.424	24
YPD vs. SLAD	0.6844	0.1782	0.5062	0.1009	3	3	7.096	24
YPD vs. +EtOH	0.6844	0.6953	-0.01088	0.1009	3	3	0.1525	24
YPD vs. SLPD	0.6844	0.4002	0.2842	0.1009	3	3	3.984	24
YPD vs. WL	0.6844	0.9983	-0.3138	0.1009	3	3	4.4	24
YPD vs. ME	0.6844	0.645	0.03946	0.1009	3	3	0.5532	24
YPD vs. SOE	0.6844	0.9839	-0.2995	0.1009	3	3	4.199	24
YPD vs. +KCl	0.6844	0	0.6844	0.1009	3	3	9.595	24
YPGAL vs. YP	0.4684	0.5729	-0.1045	0.1009	3	3	1.466	24
YPGAL vs. SD	0.4684	0.3373	0.1311	0.1009	3	3	1.838	24
YPGAL vs. SGAL	0.4684	1	-0.5316	0.1009	3	3	7.453	24
YPGAL vs. SLAD	0.4684	0.1782	0.2901	0.1009	3	3	4.068	24
YPGAL vs. +EtOH	0.4684	0.6953	-0.2269	0.1009	3	3	3.181	24
YPGAL vs. SLPD	0.4684	0.4002	0.06815	0.1009	3	3	0.9554	24
YPGAL vs. WL	0.4684	0.9983	-0.5299	0.1009	3	3	7.428	24
YPGAL vs. ME	0.4684	0.645	-0.1766	0.1009	3	3	2.476	24
YPGAL vs. SOE	0.4684	0.9839	-0.5156	0.1009	3	3	7.228	24
YPGAL vs. +KCl	0.4684	0	0.4684	0.1009	3	3	6.566	24
YP vs. SD	0.5729	0.3373	0.2357	0.1009	3	3	3.304	24
YP vs. SGAL	0.5729	1	-0.4271	0.1009	3	3	5.987	24
YP vs. SLAD	0.5729	0.1782	0.3947	0.1009	3	3	5.533	24
YP vs. +EtOH	0.5729	0.6953	-0.1224	0.1009	3	3	1.716	24
YP vs. SLPD	0.5729	0.4002	0.1727	0.1009	3	3	2.421	24
YP vs. WL	0.5729	0.9983	-0.4253	0.1009	3	3	5.963	24
YP vs. ME	0.5729	0.645	-0.07205	0.1009	3	3	1.01	24
YP vs. SOE	0.5729	0.9839	-0.411	0.1009	3	3	5.762	24
YP vs. +KCl	0.5729	0	0.5729	0.1009	3	3	8.032	24
SD vs. SGAL	0.3373	1	-0.6627	0.1009	3	3	9.291	24
SD vs. SLAD	0.3373	0.1782	0.159	0.1009	3	3	2.229	24
SD vs. +EtOH	0.3373	0.6953	-0.358	0.1009	3	3	5.019	24
SD vs. SLPD	0.3373	0.4002	-0.06296	0.1009	3	3	0.8826	24
SD vs. WL	0.3373	0.9983	-0.661	0.1009	3	3	9.266	24
SD vs. ME	0.3373	0.645	-0.3077	0.1009	3	3	4.314	24
SD vs. SOE	0.3373	0.9839	-0.6467	0.1009	3	3	9.066	24
SD vs. +KCl	0.3373	0	0.3373	0.1009	3	3	4.728	24
SGAL vs. SLAD	1	0.1782	0.8218	0.1009	3	3	11.52	24
SGAL vs. +EtOH	1	0.6953	0.3047	0.1009	3	3	4.271	24
SGAL vs. SLPD	1	0.4002	0.5998	0.1009	3	3	8.408	24
SGAL vs. WL	1	0.9983	0.001742	0.1009	3	3	0.02442	24
SGAL vs. ME	1	0.645	0.355	0.1009	3	3	4.977	24
SGAL vs. SOE	1	0.9839	0.01605	0.1009	3	3	0.225	24
SGAL vs. +KCl	1	0	1	0.1009	3	3	14.02	24
SLAD vs. +EtOH	0.1782	0.6953	-0.5171	0.1009	3	3	7.249	24
SLAD vs. SLPD	0.1782	0.4002	-0.222	0.1009	3	3	3.112	24
SLAD vs. WL	0.1782	0.9983	-0.82	0.1009	3	3	11.5	24
SLAD vs. ME	0.1782	0.645	-0.4667	0.1009	3	3	6.543	24
SLAD vs. SOE	0.1782	0.9839	-0.8057	0.1009	3	3	11.3	24
SLAD vs. +KCl	0.1782	0	0.1782	0.1009	3	3	2.499	24
+EtOH vs. SLPD	0.6953	0.4002	0.2951	0.1009	3	3	4.137	24
+EtOH vs. WL	0.6953	0.9983	-0.303	0.1009	3	3	4.247	24
+EtOH vs. ME	0.6953	0.645	0.05034	0.1009	3	3	0.7058	24
+EtOH vs. SOE	0.6953	0.9839	-0.2886	0.1009	3	3	4.046	24
+EtOH vs. +KCl	0.6953	0	0.6953	0.1009	3	3	9.747	24
SLPD vs. WL	0.4002	0.9983	-0.598	0.1009	3	3	8.384	24
SLPD vs. ME	0.4002	0.645	-0.2447	0.1009	3	3	3.431	24
SLPD vs. SOE	0.4002	0.9839	-0.5837	0.1009	3	3	8.183	24
SLPD vs. +KCl	0.4002	0	0.4002	0.1009	3	3	5.611	24
WL vs. ME	0.9983	0.645	0.3533	0.1009	3	3	4.953	24
WL vs. SOE	0.9983	0.9839	0.01431	0.1009	3	3	0.2006	24
WL vs. +KCl	0.9983	0	0.9983	0.1009	3	3	13.99	24
ME vs. SOE	0.645	0.9839	-0.339	0.1009	3	3	4.752	24
ME vs. +KCl	0.645	0	0.645	0.1009	3	3	9.042	24
SOE vs. +KCl	0.9839	0	0.9839	0.1009	3	3	13.79	24

## Sheet: flo11
Environment vs Environment comparisons							KEY
Number of families	1						a =	statistical test used
Number of comparisons per family	55						b =	mean difference between comparisons
Alpha	0.05						c =	confidence interval of difference
a	b	c	d	e	f	g	d =	signficance threshold met
Tukey's multiple comparisons test	Mean Diff.	95.00% CI of diff.	Below threshold?	Summary	Adjusted P Value	Comparisons	e =	(ns) > 0.05, (*) < 0.05, (**) < 0.01, (***) < 0.001, (****) < 0.0001
YPD vs. YPGAL	-0.4308	-0.5098 to -0.3517	Yes	****	<0.0001	A-B	f =	Adjusted P Value for multiple comparisons
YPD vs. SOE	-0.05275	-0.1318 to 0.02632	No	ns	0.4176	A-C	g =	Comparisons
YPD vs. WL	0.07257	-0.006496 to 0.1516	No	ns	0.091	A-D
YPD vs. SGAL	0.01409	-0.06498 to 0.09316	No	ns	0.9998	A-E
YPD vs. SLPD	0.1008	0.02174 to 0.1799	Yes	**	0.0057	A-F
YPD vs. ME	-0.01433	-0.09340 to 0.06474	No	ns	0.9998	A-G
YPD vs. SD	0.1008	0.02174 to 0.1799	Yes	**	0.0057	A-H
YPD vs. YP	0.04185	-0.03722 to 0.1209	No	ns	0.7159	A-I
YPD vs. SLAD	0.1008	0.02174 to 0.1799	Yes	**	0.0057	A-J
YPD vs. +EtOH	0.1008	0.02174 to 0.1799	Yes	**	0.0057	A-K
YPGAL vs. SOE	0.378	0.2989 to 0.4571	Yes	****	<0.0001	B-C
YPGAL vs. WL	0.5033	0.4243 to 0.5824	Yes	****	<0.0001	B-D
YPGAL vs. SGAL	0.4449	0.3658 to 0.5239	Yes	****	<0.0001	B-E
YPGAL vs. SLPD	0.5316	0.4525 to 0.6106	Yes	****	<0.0001	B-F
YPGAL vs. ME	0.4164	0.3374 to 0.4955	Yes	****	<0.0001	B-G
YPGAL vs. SD	0.5316	0.4525 to 0.6106	Yes	****	<0.0001	B-H
YPGAL vs. YP	0.4726	0.3935 to 0.5517	Yes	****	<0.0001	B-I
YPGAL vs. SLAD	0.5316	0.4525 to 0.6106	Yes	****	<0.0001	B-J
YPGAL vs. +EtOH	0.5316	0.4525 to 0.6106	Yes	****	<0.0001	B-K
SOE vs. WL	0.1253	0.04625 to 0.2044	Yes	***	0.0004	C-D
SOE vs. SGAL	0.06683	-0.01223 to 0.1459	No	ns	0.1493	C-E
SOE vs. SLPD	0.1536	0.07449 to 0.2326	Yes	****	<0.0001	C-F
SOE vs. ME	0.03842	-0.04065 to 0.1175	No	ns	0.8019	C-G
SOE vs. SD	0.1536	0.07449 to 0.2326	Yes	****	<0.0001	C-H
SOE vs. YP	0.0946	0.01553 to 0.1737	Yes	*	0.0108	C-I
SOE vs. SLAD	0.1536	0.07449 to 0.2326	Yes	****	<0.0001	C-J
SOE vs. +EtOH	0.1536	0.07449 to 0.2326	Yes	****	<0.0001	C-K
WL vs. SGAL	-0.05848	-0.1375 to 0.02058	No	ns	0.2854	D-E
WL vs. SLPD	0.02824	-0.05083 to 0.1073	No	ns	0.9636	D-F
WL vs. ME	-0.0869	-0.1660 to -0.007834	Yes	*	0.0234	D-G
WL vs. SD	0.02824	-0.05083 to 0.1073	No	ns	0.9636	D-H
WL vs. YP	-0.03072	-0.1098 to 0.04835	No	ns	0.9387	D-I
WL vs. SLAD	0.02824	-0.05083 to 0.1073	No	ns	0.9636	D-J
WL vs. +EtOH	0.02824	-0.05083 to 0.1073	No	ns	0.9636	D-K
SGAL vs. SLPD	0.08672	0.007653 to 0.1658	Yes	*	0.0238	E-F
SGAL vs. ME	-0.02842	-0.1075 to 0.05065	No	ns	0.9621	E-G
SGAL vs. SD	0.08672	0.007653 to 0.1658	Yes	*	0.0238	E-H
SGAL vs. YP	0.02776	-0.05131 to 0.1068	No	ns	0.9674	E-I
SGAL vs. SLAD	0.08672	0.007653 to 0.1658	Yes	*	0.0238	E-J
SGAL vs. +EtOH	0.08672	0.007653 to 0.1658	Yes	*	0.0238	E-K
SLPD vs. ME	-0.1151	-0.1942 to -0.03607	Yes	**	0.0013	F-G
SLPD vs. SD	0	-0.07907 to 0.07907	No	ns	>0.9999	F-H
SLPD vs. YP	-0.05896	-0.1380 to 0.02011	No	ns	0.2758	F-I
SLPD vs. SLAD	0	-0.07907 to 0.07907	No	ns	>0.9999	F-J
SLPD vs. +EtOH	0	-0.07907 to 0.07907	No	ns	>0.9999	F-K
ME vs. SD	0.1151	0.03607 to 0.1942	Yes	**	0.0013	G-H
ME vs. YP	0.05618	-0.02289 to 0.1352	No	ns	0.3349	G-I
ME vs. SLAD	0.1151	0.03607 to 0.1942	Yes	**	0.0013	G-J
ME vs. +EtOH	0.1151	0.03607 to 0.1942	Yes	**	0.0013	G-K
SD vs. YP	-0.05896	-0.1380 to 0.02011	No	ns	0.2758	H-I
SD vs. SLAD	0	-0.07907 to 0.07907	No	ns	>0.9999	H-J
SD vs. +EtOH	0	-0.07907 to 0.07907	No	ns	>0.9999	H-K
YP vs. SLAD	0.05896	-0.02011 to 0.1380	No	ns	0.2758	I-J
YP vs. +EtOH	0.05896	-0.02011 to 0.1380	No	ns	0.2758	I-K
SLAD vs. +EtOH	0	-0.07907 to 0.07907	No	ns	>0.9999	J-K
Test details	Mean 1	Mean 2	Mean Diff.	SE of diff.	n1	n2	q	DF
YPD vs. YPGAL	0.1008	0.5316	-0.4308	0.02212	3	3	27.54	22
YPD vs. SOE	0.1008	0.1536	-0.05275	0.02212	3	3	3.373	22
YPD vs. WL	0.1008	0.02824	0.07257	0.02212	3	3	4.64	22
YPD vs. SGAL	0.1008	0.08672	0.01409	0.02212	3	3	0.9008	22
YPD vs. SLPD	0.1008	0	0.1008	0.02212	3	3	6.446	22
YPD vs. ME	0.1008	0.1151	-0.01433	0.02212	3	3	0.9163	22
YPD vs. SD	0.1008	0	0.1008	0.02212	3	3	6.446	22
YPD vs. YP	0.1008	0.05896	0.04185	0.02212	3	3	2.676	22
YPD vs. SLAD	0.1008	0	0.1008	0.02212	3	3	6.446	22
YPD vs. +EtOH	0.1008	0	0.1008	0.02212	3	3	6.446	22
YPGAL vs. SOE	0.5316	0.1536	0.378	0.02212	3	3	24.17	22
YPGAL vs. WL	0.5316	0.02824	0.5033	0.02212	3	3	32.18	22
YPGAL vs. SGAL	0.5316	0.08672	0.4449	0.02212	3	3	28.44	22
YPGAL vs. SLPD	0.5316	0	0.5316	0.02212	3	3	33.99	22
YPGAL vs. ME	0.5316	0.1151	0.4164	0.02212	3	3	26.63	22
YPGAL vs. SD	0.5316	0	0.5316	0.02212	3	3	33.99	22
YPGAL vs. YP	0.5316	0.05896	0.4726	0.02212	3	3	30.22	22
YPGAL vs. SLAD	0.5316	0	0.5316	0.02212	3	3	33.99	22
YPGAL vs. +EtOH	0.5316	0	0.5316	0.02212	3	3	33.99	22
SOE vs. WL	0.1536	0.02824	0.1253	0.02212	3	3	8.013	22
SOE vs. SGAL	0.1536	0.08672	0.06683	0.02212	3	3	4.273	22
SOE vs. SLPD	0.1536	0	0.1536	0.02212	3	3	9.818	22
SOE vs. ME	0.1536	0.1151	0.03842	0.02212	3	3	2.456	22
SOE vs. SD	0.1536	0	0.1536	0.02212	3	3	9.818	22
SOE vs. YP	0.1536	0.05896	0.0946	0.02212	3	3	6.048	22
SOE vs. SLAD	0.1536	0	0.1536	0.02212	3	3	9.818	22
SOE vs. +EtOH	0.1536	0	0.1536	0.02212	3	3	9.818	22
WL vs. SGAL	0.02824	0.08672	-0.05848	0.02212	3	3	3.739	22
WL vs. SLPD	0.02824	0	0.02824	0.02212	3	3	1.806	22
WL vs. ME	0.02824	0.1151	-0.0869	0.02212	3	3	5.556	22
WL vs. SD	0.02824	0	0.02824	0.02212	3	3	1.806	22
WL vs. YP	0.02824	0.05896	-0.03072	0.02212	3	3	1.964	22
WL vs. SLAD	0.02824	0	0.02824	0.02212	3	3	1.806	22
WL vs. +EtOH	0.02824	0	0.02824	0.02212	3	3	1.806	22
SGAL vs. SLPD	0.08672	0	0.08672	0.02212	3	3	5.545	22
SGAL vs. ME	0.08672	0.1151	-0.02842	0.02212	3	3	1.817	22
SGAL vs. SD	0.08672	0	0.08672	0.02212	3	3	5.545	22
SGAL vs. YP	0.08672	0.05896	0.02776	0.02212	3	3	1.775	22
SGAL vs. SLAD	0.08672	0	0.08672	0.02212	3	3	5.545	22
SGAL vs. +EtOH	0.08672	0	0.08672	0.02212	3	3	5.545	22
SLPD vs. ME	0	0.1151	-0.1151	0.02212	3	3	7.362	22
SLPD vs. SD	0	0	0	0.02212	3	3	0	22
SLPD vs. YP	0	0.05896	-0.05896	0.02212	3	3	3.77	22
SLPD vs. SLAD	0	0	0	0.02212	3	3	0	22
SLPD vs. +EtOH	0	0	0	0.02212	3	3	0	22
ME vs. SD	0.1151	0	0.1151	0.02212	3	3	7.362	22
ME vs. YP	0.1151	0.05896	0.05618	0.02212	3	3	3.592	22
ME vs. SLAD	0.1151	0	0.1151	0.02212	3	3	7.362	22
ME vs. +EtOH	0.1151	0	0.1151	0.02212	3	3	7.362	22
SD vs. YP	0	0.05896	-0.05896	0.02212	3	3	3.77	22
SD vs. SLAD	0	0	0	0.02212	3	3	0	22
SD vs. +EtOH	0	0	0	0.02212	3	3	0	22
YP vs. SLAD	0.05896	0	0.05896	0.02212	3	3	3.77	22
YP vs. +EtOH	0.05896	0	0.05896	0.02212	3	3	3.77	22
SLAD vs. +EtOH	0	0	0	0.02212	3	3	0	22

## Sheet: opi1
Environment vs Environment comparisons							KEY
Number of families	1						a =	statistical test used
Number of comparisons per family	55						b =	mean difference between comparisons
Alpha	0.05						c =	confidence interval of difference
a	b	c	d	e	f	g	d =	signficance threshold met
Tukey's multiple comparisons test	Mean Diff.	95.00% CI of diff.	Below threshold?	Summary	Adjusted P Value	Comparisons	e =	(ns) > 0.05, (*) < 0.05, (**) < 0.01, (***) < 0.001, (****) < 0.0001
YPD vs. YPGAL	-0.01098	-0.1234 to 0.1014	No	ns	>0.9999	A-B	f =	Adjusted P Value for multiple comparisons
YPD vs. SOE	0.04553	-0.06689 to 0.1580	No	ns	0.9219	A-C	g =	Comparisons
YPD vs. WL	0.02555	-0.08687 to 0.1380	No	ns	0.9988	A-D
YPD vs. SGAL	0.0879	-0.02452 to 0.2003	No	ns	0.2229	A-E
YPD vs. SLPD	-0.03041	-0.1428 to 0.08201	No	ns	0.995	A-F
YPD vs. ME	0.03195	-0.08048 to 0.1444	No	ns	0.9927	A-G
YPD vs. SD	0.1346	0.02221 to 0.2471	Yes	*	0.0107	A-H
YPD vs. YP	-0.3454	-0.4579 to -0.2330	Yes	****	<0.0001	A-I
YPD vs. SLAD	0.1346	0.02221 to 0.2471	Yes	*	0.0107	A-J
YPD vs. +EtOH	0.01635	-0.09607 to 0.1288	No	ns	>0.9999	A-K
YPGAL vs. SOE	0.05651	-0.05591 to 0.1689	No	ns	0.7699	B-C
YPGAL vs. WL	0.03653	-0.07589 to 0.1490	No	ns	0.9806	B-D
YPGAL vs. SGAL	0.09888	-0.01354 to 0.2113	No	ns	0.1187	B-E
YPGAL vs. SLPD	-0.01943	-0.1319 to 0.09299	No	ns	0.9999	B-F
YPGAL vs. ME	0.04293	-0.06950 to 0.1554	No	ns	0.9448	B-G
YPGAL vs. SD	0.1456	0.03319 to 0.2580	Yes	**	0.0048	B-H
YPGAL vs. YP	-0.3345	-0.4469 to -0.2220	Yes	****	<0.0001	B-I
YPGAL vs. SLAD	0.1456	0.03319 to 0.2580	Yes	**	0.0048	B-J
YPGAL vs. +EtOH	0.02733	-0.08509 to 0.1398	No	ns	0.9978	B-K
SOE vs. WL	-0.01998	-0.1324 to 0.09244	No	ns	0.9999	C-D
SOE vs. SGAL	0.04237	-0.07006 to 0.1548	No	ns	0.949	C-E
SOE vs. SLPD	-0.07594	-0.1884 to 0.03648	No	ns	0.4008	C-F
SOE vs. ME	-0.01359	-0.1260 to 0.09884	No	ns	>0.9999	C-G
SOE vs. SD	0.0891	-0.02333 to 0.2015	No	ns	0.209	C-H
SOE vs. YP	-0.391	-0.5034 to -0.2785	Yes	****	<0.0001	C-I
SOE vs. SLAD	0.0891	-0.02333 to 0.2015	No	ns	0.209	C-J
SOE vs. +EtOH	-0.02918	-0.1416 to 0.08324	No	ns	0.9963	C-K
WL vs. SGAL	0.06235	-0.05008 to 0.1748	No	ns	0.6616	D-E
WL vs. SLPD	-0.05596	-0.1684 to 0.05646	No	ns	0.7795	D-F
WL vs. ME	0.006394	-0.1060 to 0.1188	No	ns	>0.9999	D-G
WL vs. SD	0.1091	-0.003346 to 0.2215	No	ns	0.0623	D-H
WL vs. YP	-0.371	-0.4834 to -0.2586	Yes	****	<0.0001	D-I
WL vs. SLAD	0.1091	-0.003346 to 0.2215	No	ns	0.0623	D-J
WL vs. +EtOH	-0.009199	-0.1216 to 0.1032	No	ns	>0.9999	D-K
SGAL vs. SLPD	-0.1183	-0.2307 to -0.005888	Yes	*	0.0336	E-F
SGAL vs. ME	-0.05596	-0.1684 to 0.05647	No	ns	0.7796	E-G
SGAL vs. SD	0.04673	-0.06570 to 0.1592	No	ns	0.9096	E-H
SGAL vs. YP	-0.4333	-0.5458 to -0.3209	Yes	****	<0.0001	E-I
SGAL vs. SLAD	0.04673	-0.06570 to 0.1592	No	ns	0.9096	E-J
SGAL vs. +EtOH	-0.07155	-0.1840 to 0.04088	No	ns	0.4815	E-K
SLPD vs. ME	0.06236	-0.05007 to 0.1748	No	ns	0.6614	F-G
SLPD vs. SD	0.165	0.05262 to 0.2775	Yes	**	0.0012	F-H
SLPD vs. YP	-0.315	-0.4275 to -0.2026	Yes	****	<0.0001	F-I
SLPD vs. SLAD	0.165	0.05262 to 0.2775	Yes	**	0.0012	F-J
SLPD vs. +EtOH	0.04676	-0.06566 to 0.1592	No	ns	0.9093	F-K
ME vs. SD	0.1027	-0.009740 to 0.2151	No	ns	0.0939	G-H
ME vs. YP	-0.3774	-0.4898 to -0.2650	Yes	****	<0.0001	G-I
ME vs. SLAD	0.1027	-0.009740 to 0.2151	No	ns	0.0939	G-J
ME vs. +EtOH	-0.01559	-0.1280 to 0.09683	No	ns	>0.9999	G-K
SD vs. YP	-0.4801	-0.5925 to -0.3676	Yes	****	<0.0001	H-I
SD vs. SLAD	0	-0.1124 to 0.1124	No	ns	>0.9999	H-J
SD vs. +EtOH	-0.1183	-0.2307 to -0.005853	Yes	*	0.0337	H-K
YP vs. SLAD	0.4801	0.3676 to 0.5925	Yes	****	<0.0001	I-J
YP vs. +EtOH	0.3618	0.2494 to 0.4742	Yes	****	<0.0001	I-K
SLAD vs. +EtOH	-0.1183	-0.2307 to -0.005853	Yes	*	0.0337	J-K
Test details	Mean 1	Mean 2	Mean Diff.	SE of diff.	n1	n2	q	DF
YPD vs. YPGAL	0.1346	0.1456	-0.01098	0.03145	3	3	0.4938	22
YPD vs. SOE	0.1346	0.0891	0.04553	0.03145	3	3	2.048	22
YPD vs. WL	0.1346	0.1091	0.02555	0.03145	3	3	1.149	22
YPD vs. SGAL	0.1346	0.04673	0.0879	0.03145	3	3	3.953	22
YPD vs. SLPD	0.1346	0.165	-0.03041	0.03145	3	3	1.367	22
YPD vs. ME	0.1346	0.1027	0.03195	0.03145	3	3	1.437	22
YPD vs. SD	0.1346	0	0.1346	0.03145	3	3	6.054	22
YPD vs. YP	0.1346	0.4801	-0.3454	0.03145	3	3	15.53	22
YPD vs. SLAD	0.1346	0	0.1346	0.03145	3	3	6.054	22
YPD vs. +EtOH	0.1346	0.1183	0.01635	0.03145	3	3	0.7354	22
YPGAL vs. SOE	0.1456	0.0891	0.05651	0.03145	3	3	2.541	22
YPGAL vs. WL	0.1456	0.1091	0.03653	0.03145	3	3	1.643	22
YPGAL vs. SGAL	0.1456	0.04673	0.09888	0.03145	3	3	4.447	22
YPGAL vs. SLPD	0.1456	0.165	-0.01943	0.03145	3	3	0.8737	22
YPGAL vs. ME	0.1456	0.1027	0.04293	0.03145	3	3	1.93	22
YPGAL vs. SD	0.1456	0	0.1456	0.03145	3	3	6.548	22
YPGAL vs. YP	0.1456	0.4801	-0.3345	0.03145	3	3	15.04	22
YPGAL vs. SLAD	0.1456	0	0.1456	0.03145	3	3	6.548	22
YPGAL vs. +EtOH	0.1456	0.1183	0.02733	0.03145	3	3	1.229	22
SOE vs. WL	0.0891	0.1091	-0.01998	0.03145	3	3	0.8986	22
SOE vs. SGAL	0.0891	0.04673	0.04237	0.03145	3	3	1.905	22
SOE vs. SLPD	0.0891	0.165	-0.07594	0.03145	3	3	3.415	22
SOE vs. ME	0.0891	0.1027	-0.01359	0.03145	3	3	0.611	22
SOE vs. SD	0.0891	0	0.0891	0.03145	3	3	4.007	22
SOE vs. YP	0.0891	0.4801	-0.391	0.03145	3	3	17.58	22
SOE vs. SLAD	0.0891	0	0.0891	0.03145	3	3	4.007	22
SOE vs. +EtOH	0.0891	0.1183	-0.02918	0.03145	3	3	1.312	22
WL vs. SGAL	0.1091	0.04673	0.06235	0.03145	3	3	2.804	22
WL vs. SLPD	0.1091	0.165	-0.05596	0.03145	3	3	2.517	22
WL vs. ME	0.1091	0.1027	0.006394	0.03145	3	3	0.2875	22
WL vs. SD	0.1091	0	0.1091	0.03145	3	3	4.905	22
WL vs. YP	0.1091	0.4801	-0.371	0.03145	3	3	16.68	22
WL vs. SLAD	0.1091	0	0.1091	0.03145	3	3	4.905	22
WL vs. +EtOH	0.1091	0.1183	-0.009199	0.03145	3	3	0.4137	22
SGAL vs. SLPD	0.04673	0.165	-0.1183	0.03145	3	3	5.32	22
SGAL vs. ME	0.04673	0.1027	-0.05596	0.03145	3	3	2.516	22
SGAL vs. SD	0.04673	0	0.04673	0.03145	3	3	2.101	22
SGAL vs. YP	0.04673	0.4801	-0.4333	0.03145	3	3	19.49	22
SGAL vs. SLAD	0.04673	0	0.04673	0.03145	3	3	2.101	22
SGAL vs. +EtOH	0.04673	0.1183	-0.07155	0.03145	3	3	3.217	22
SLPD vs. ME	0.165	0.1027	0.06236	0.03145	3	3	2.804	22
SLPD vs. SD	0.165	0	0.165	0.03145	3	3	7.422	22
SLPD vs. YP	0.165	0.4801	-0.315	0.03145	3	3	14.17	22
SLPD vs. SLAD	0.165	0	0.165	0.03145	3	3	7.422	22
SLPD vs. +EtOH	0.165	0.1183	0.04676	0.03145	3	3	2.103	22
ME vs. SD	0.1027	0	0.1027	0.03145	3	3	4.618	22
ME vs. YP	0.1027	0.4801	-0.3774	0.03145	3	3	16.97	22
ME vs. SLAD	0.1027	0	0.1027	0.03145	3	3	4.618	22
ME vs. +EtOH	0.1027	0.1183	-0.01559	0.03145	3	3	0.7012	22
SD vs. YP	0	0.4801	-0.4801	0.03145	3	3	21.59	22
SD vs. SLAD	0	0	0	0.03145	3	3	0	22
SD vs. +EtOH	0	0.1183	-0.1183	0.03145	3	3	5.319	22
YP vs. SLAD	0.4801	0	0.4801	0.03145	3	3	21.59	22
YP vs. +EtOH	0.4801	0.1183	0.3618	0.03145	3	3	16.27	22
SLAD vs. +EtOH	0	0.1183	-0.1183	0.03145	3	3	5.319	22

## Sheet: bud8
Environment vs Environment comparisons							KEY
Number of families	1						a =	statistical test used
Number of comparisons per family	55						b =	mean difference between comparisons
Alpha	0.05						c =	confidence interval of difference
a	b	c	d	e	f	g	d =	signficance threshold met
Tukey's multiple comparisons test	Mean Diff.	95.00% CI of diff.	Below threshold?	Summary	Adjusted P Value	Comparisons	e =	(ns) > 0.05, (*) < 0.05, (**) < 0.01, (***) < 0.001, (****) < 0.0001
YPD vs. YPGAL	0.003688	-0.2886 to 0.2960	No	ns	>0.9999	A-B	f =	Adjusted P Value for multiple comparisons
YPD vs. SOE	0.1059	-0.1864 to 0.3982	No	ns	0.9601	A-C	g =	Comparisons
YPD vs. WL	0.09526	-0.1970 to 0.3876	No	ns	0.9802	A-D
YPD vs. SGAL	-0.4827	-0.7750 to -0.1904	Yes	***	0.0003	A-E
YPD vs. SLPD	0.09158	-0.2007 to 0.3839	No	ns	0.985	A-F
YPD vs. ME	0.02955	-0.2628 to 0.3219	No	ns	>0.9999	A-G
YPD vs. SD	0.06616	-0.2261 to 0.3585	No	ns	0.9988	A-H
YPD vs. YP	-0.7128	-1.005 to -0.4205	Yes	****	<0.0001	A-I
YPD vs. SLAD	0.1714	-0.1209 to 0.4637	No	ns	0.5911	A-J
YPD vs. +EtOH	-0.47	-0.7623 to -0.1776	Yes	***	0.0004	A-K
YPGAL vs. SOE	0.1022	-0.1901 to 0.3945	No	ns	0.9683	B-C
YPGAL vs. WL	0.09157	-0.2007 to 0.3839	No	ns	0.985	B-D
YPGAL vs. SGAL	-0.4864	-0.7787 to -0.1941	Yes	***	0.0002	B-E
YPGAL vs. SLPD	0.08789	-0.2044 to 0.3802	No	ns	0.9888	B-F
YPGAL vs. ME	0.02587	-0.2664 to 0.3182	No	ns	>0.9999	B-G
YPGAL vs. SD	0.06248	-0.2298 to 0.3548	No	ns	0.9993	B-H
YPGAL vs. YP	-0.7165	-1.009 to -0.4242	Yes	****	<0.0001	B-I
YPGAL vs. SLAD	0.1677	-0.1246 to 0.4600	No	ns	0.6191	B-J
YPGAL vs. +EtOH	-0.4736	-0.7660 to -0.1813	Yes	***	0.0003	B-K
SOE vs. WL	-0.01064	-0.3029 to 0.2817	No	ns	>0.9999	C-D
SOE vs. SGAL	-0.5886	-0.8809 to -0.2963	Yes	****	<0.0001	C-E
SOE vs. SLPD	-0.01432	-0.3066 to 0.2780	No	ns	>0.9999	C-F
SOE vs. ME	-0.07635	-0.3687 to 0.2160	No	ns	0.9962	C-G
SOE vs. SD	-0.03973	-0.3320 to 0.2526	No	ns	>0.9999	C-H
SOE vs. YP	-0.8187	-1.111 to -0.5264	Yes	****	<0.0001	C-I
SOE vs. SLAD	0.06553	-0.2268 to 0.3578	No	ns	0.9989	C-J
SOE vs. +EtOH	-0.5759	-0.8682 to -0.2835	Yes	****	<0.0001	C-K
WL vs. SGAL	-0.5779	-0.8703 to -0.2856	Yes	****	<0.0001	D-E
WL vs. SLPD	-0.003682	-0.2960 to 0.2886	No	ns	>0.9999	D-F
WL vs. ME	-0.06571	-0.3580 to 0.2266	No	ns	0.9989	D-G
WL vs. SD	-0.0291	-0.3214 to 0.2632	No	ns	>0.9999	D-H
WL vs. YP	-0.8081	-1.100 to -0.5157	Yes	****	<0.0001	D-I
WL vs. SLAD	0.07616	-0.2161 to 0.3685	No	ns	0.9962	D-J
WL vs. +EtOH	-0.5652	-0.8575 to -0.2729	Yes	****	<0.0001	D-K
SGAL vs. SLPD	0.5743	0.2820 to 0.8666	Yes	****	<0.0001	E-F
SGAL vs. ME	0.5122	0.2199 to 0.8045	Yes	***	0.0001	E-G
SGAL vs. SD	0.5488	0.2565 to 0.8412	Yes	****	<0.0001	E-H
SGAL vs. YP	-0.2301	-0.5224 to 0.06220	No	ns	0.2158	E-I
SGAL vs. SLAD	0.6541	0.3618 to 0.9464	Yes	****	<0.0001	E-J
SGAL vs. +EtOH	0.01273	-0.2796 to 0.3050	No	ns	>0.9999	E-K
SLPD vs. ME	-0.06203	-0.3543 to 0.2303	No	ns	0.9993	F-G
SLPD vs. SD	-0.02542	-0.3177 to 0.2669	No	ns	>0.9999	F-H
SLPD vs. YP	-0.8044	-1.097 to -0.5121	Yes	****	<0.0001	F-I
SLPD vs. SLAD	0.07985	-0.2125 to 0.3722	No	ns	0.9946	F-J
SLPD vs. +EtOH	-0.5615	-0.8538 to -0.2692	Yes	****	<0.0001	F-K
ME vs. SD	0.03661	-0.2557 to 0.3289	No	ns	>0.9999	G-H
ME vs. YP	-0.7423	-1.035 to -0.4500	Yes	****	<0.0001	G-I
ME vs. SLAD	0.1419	-0.1504 to 0.4342	No	ns	0.8028	G-J
ME vs. +EtOH	-0.4995	-0.7918 to -0.2072	Yes	***	0.0002	G-K
SD vs. YP	-0.779	-1.071 to -0.4866	Yes	****	<0.0001	H-I
SD vs. SLAD	0.1053	-0.1870 to 0.3976	No	ns	0.9616	H-J
SD vs. +EtOH	-0.5361	-0.8284 to -0.2438	Yes	****	<0.0001	H-K
YP vs. SLAD	0.8842	0.5919 to 1.177	Yes	****	<0.0001	I-J
YP vs. +EtOH	0.2428	-0.04947 to 0.5351	No	ns	0.1642	I-K
SLAD vs. +EtOH	-0.6414	-0.9337 to -0.3491	Yes	****	<0.0001	J-K
Test details	Mean 1	Mean 2	Mean Diff.	SE of diff.	n1	n2	q	DF
YPD vs. YPGAL	0.1714	0.1677	0.003688	0.08177	3	3	0.06378	22
YPD vs. SOE	0.1714	0.06553	0.1059	0.08177	3	3	1.832	22
YPD vs. WL	0.1714	0.07616	0.09526	0.08177	3	3	1.648	22
YPD vs. SGAL	0.1714	0.6541	-0.4827	0.08177	3	3	8.348	22
YPD vs. SLPD	0.1714	0.07985	0.09158	0.08177	3	3	1.584	22
YPD vs. ME	0.1714	0.1419	0.02955	0.08177	3	3	0.5111	22
YPD vs. SD	0.1714	0.1053	0.06616	0.08177	3	3	1.144	22
YPD vs. YP	0.1714	0.8842	-0.7128	0.08177	3	3	12.33	22
YPD vs. SLAD	0.1714	0	0.1714	0.08177	3	3	2.965	22
YPD vs. +EtOH	0.1714	0.6414	-0.47	0.08177	3	3	8.128	22
YPGAL vs. SOE	0.1677	0.06553	0.1022	0.08177	3	3	1.768	22
YPGAL vs. WL	0.1677	0.07616	0.09157	0.08177	3	3	1.584	22
YPGAL vs. SGAL	0.1677	0.6541	-0.4864	0.08177	3	3	8.412	22
YPGAL vs. SLPD	0.1677	0.07985	0.08789	0.08177	3	3	1.52	22
YPGAL vs. ME	0.1677	0.1419	0.02587	0.08177	3	3	0.4473	22
YPGAL vs. SD	0.1677	0.1053	0.06248	0.08177	3	3	1.081	22
YPGAL vs. YP	0.1677	0.8842	-0.7165	0.08177	3	3	12.39	22
YPGAL vs. SLAD	0.1677	0	0.1677	0.08177	3	3	2.901	22
YPGAL vs. +EtOH	0.1677	0.6414	-0.4736	0.08177	3	3	8.192	22
SOE vs. WL	0.06553	0.07616	-0.01064	0.08177	3	3	0.184	22
SOE vs. SGAL	0.06553	0.6541	-0.5886	0.08177	3	3	10.18	22
SOE vs. SLPD	0.06553	0.07985	-0.01432	0.08177	3	3	0.2477	22
SOE vs. ME	0.06553	0.1419	-0.07635	0.08177	3	3	1.32	22
SOE vs. SD	0.06553	0.1053	-0.03973	0.08177	3	3	0.6872	22
SOE vs. YP	0.06553	0.8842	-0.8187	0.08177	3	3	14.16	22
SOE vs. SLAD	0.06553	0	0.06553	0.08177	3	3	1.133	22
SOE vs. +EtOH	0.06553	0.6414	-0.5759	0.08177	3	3	9.96	22
WL vs. SGAL	0.07616	0.6541	-0.5779	0.08177	3	3	9.996	22
WL vs. SLPD	0.07616	0.07985	-0.003682	0.08177	3	3	0.06368	22
WL vs. ME	0.07616	0.1419	-0.06571	0.08177	3	3	1.136	22
WL vs. SD	0.07616	0.1053	-0.0291	0.08177	3	3	0.5032	22
WL vs. YP	0.07616	0.8842	-0.8081	0.08177	3	3	13.98	22
WL vs. SLAD	0.07616	0	0.07616	0.08177	3	3	1.317	22
WL vs. +EtOH	0.07616	0.6414	-0.5652	0.08177	3	3	9.776	22
SGAL vs. SLPD	0.6541	0.07985	0.5743	0.08177	3	3	9.932	22
SGAL vs. ME	0.6541	0.1419	0.5122	0.08177	3	3	8.859	22
SGAL vs. SD	0.6541	0.1053	0.5488	0.08177	3	3	9.492	22
SGAL vs. YP	0.6541	0.8842	-0.2301	0.08177	3	3	3.98	22
SGAL vs. SLAD	0.6541	0	0.6541	0.08177	3	3	11.31	22
SGAL vs. +EtOH	0.6541	0.6414	0.01273	0.08177	3	3	0.2201	22
SLPD vs. ME	0.07985	0.1419	-0.06203	0.08177	3	3	1.073	22
SLPD vs. SD	0.07985	0.1053	-0.02542	0.08177	3	3	0.4396	22
SLPD vs. YP	0.07985	0.8842	-0.8044	0.08177	3	3	13.91	22
SLPD vs. SLAD	0.07985	0	0.07985	0.08177	3	3	1.381	22
SLPD vs. +EtOH	0.07985	0.6414	-0.5615	0.08177	3	3	9.712	22
ME vs. SD	0.1419	0.1053	0.03661	0.08177	3	3	0.6332	22
ME vs. YP	0.1419	0.8842	-0.7423	0.08177	3	3	12.84	22
ME vs. SLAD	0.1419	0	0.1419	0.08177	3	3	2.454	22
ME vs. +EtOH	0.1419	0.6414	-0.4995	0.08177	3	3	8.639	22
SD vs. YP	0.1053	0.8842	-0.779	0.08177	3	3	13.47	22
SD vs. SLAD	0.1053	0	0.1053	0.08177	3	3	1.821	22
SD vs. +EtOH	0.1053	0.6414	-0.5361	0.08177	3	3	9.272	22
YP vs. SLAD	0.8842	0	0.8842	0.08177	3	3	15.29	22
YP vs. +EtOH	0.8842	0.6414	0.2428	0.08177	3	3	4.2	22
SLAD vs. +EtOH	0	0.6414	-0.6414	0.08177	3	3	11.09	22

## Sheet: tec1
Environment vs Environment comparisons							KEY
Number of families	1						a =	statistical test used
Number of comparisons per family	55						b =	mean difference between comparisons
Alpha	0.05						c =	confidence interval of difference
a	b	c	d	e	f	g	d =	signficance threshold met
Tukey's multiple comparisons test	Mean Diff.	95.00% CI of diff.	Below threshold?	Summary	Adjusted P Value	Comparisons	e =	(ns) > 0.05, (*) < 0.05, (**) < 0.01, (***) < 0.001, (****) < 0.0001
YPD vs. YPGAL	0.08508	-0.1282 to 0.2984	No	ns	0.9284	A-B	f =	Adjusted P Value for multiple comparisons
YPD vs. SOE	-0.016	-0.2293 to 0.1973	No	ns	>0.9999	A-C	g =	Comparisons
YPD vs. WL	0.08819	-0.1251 to 0.3015	No	ns	0.9122	A-D
YPD vs. SGAL	-0.4584	-0.6716 to -0.2451	Yes	****	<0.0001	A-E
YPD vs. SLPD	-0.3581	-0.5714 to -0.1448	Yes	***	0.0002	A-F
YPD vs. ME	0.003633	-0.2096 to 0.2169	No	ns	>0.9999	A-G
YPD vs. SD	-0.1599	-0.3732 to 0.05334	No	ns	0.2693	A-H
YPD vs. YP	-0.1065	-0.3197 to 0.1068	No	ns	0.7768	A-I
YPD vs. SLAD	0.228	0.01477 to 0.4413	Yes	*	0.0295	A-J
YPD vs. +EtOH	-0.02129	-0.2346 to 0.1920	No	ns	>0.9999	A-K
YPGAL vs. SOE	-0.1011	-0.3144 to 0.1122	No	ns	0.8232	B-C
YPGAL vs. WL	0.003112	-0.2102 to 0.2164	No	ns	>0.9999	B-D
YPGAL vs. SGAL	-0.5434	-0.7567 to -0.3302	Yes	****	<0.0001	B-E
YPGAL vs. SLPD	-0.4432	-0.6565 to -0.2299	Yes	****	<0.0001	B-F
YPGAL vs. ME	-0.08145	-0.2947 to 0.1318	No	ns	0.9447	B-G
YPGAL vs. SD	-0.245	-0.4583 to -0.03174	Yes	*	0.0158	B-H
YPGAL vs. YP	-0.1915	-0.4048 to 0.02173	No	ns	0.1044	B-I
YPGAL vs. SLAD	0.143	-0.07032 to 0.3562	No	ns	0.4112	B-J
YPGAL vs. +EtOH	-0.1064	-0.3196 to 0.1069	No	ns	0.7776	B-K
SOE vs. WL	0.1042	-0.1091 to 0.3175	No	ns	0.797	C-D
SOE vs. SGAL	-0.4424	-0.6556 to -0.2291	Yes	****	<0.0001	C-E
SOE vs. SLPD	-0.3421	-0.5554 to -0.1288	Yes	***	0.0004	C-F
SOE vs. ME	0.01963	-0.1936 to 0.2329	No	ns	>0.9999	C-G
SOE vs. SD	-0.1439	-0.3572 to 0.06934	No	ns	0.4021	C-H
SOE vs. YP	-0.09046	-0.3037 to 0.1228	No	ns	0.899	C-I
SOE vs. SLAD	0.244	0.03076 to 0.4573	Yes	*	0.0164	C-J
SOE vs. +EtOH	-0.005293	-0.2186 to 0.2080	No	ns	>0.9999	C-K
WL vs. SGAL	-0.5465	-0.7598 to -0.3333	Yes	****	<0.0001	D-E
WL vs. SLPD	-0.4463	-0.6596 to -0.2330	Yes	****	<0.0001	D-F
WL vs. ME	-0.08456	-0.2978 to 0.1287	No	ns	0.9309	D-G
WL vs. SD	-0.2481	-0.4614 to -0.03485	Yes	*	0.014	D-H
WL vs. YP	-0.1947	-0.4079 to 0.01862	No	ns	0.0943	D-I
WL vs. SLAD	0.1398	-0.07343 to 0.3531	No	ns	0.4409	D-J
WL vs. +EtOH	-0.1095	-0.3228 to 0.1038	No	ns	0.7487	D-K
SGAL vs. SLPD	0.1003	-0.1130 to 0.3135	No	ns	0.8299	E-F
SGAL vs. ME	0.462	0.2487 to 0.6753	Yes	****	<0.0001	E-G
SGAL vs. SD	0.2984	0.08515 to 0.5117	Yes	**	0.0021	E-H
SGAL vs. YP	0.3519	0.1386 to 0.5652	Yes	***	0.0003	E-I
SGAL vs. SLAD	0.6864	0.4731 to 0.8997	Yes	****	<0.0001	E-J
SGAL vs. +EtOH	0.4371	0.2238 to 0.6503	Yes	****	<0.0001	E-K
SLPD vs. ME	0.3617	0.1485 to 0.5750	Yes	***	0.0002	F-G
SLPD vs. SD	0.1982	-0.01511 to 0.4114	No	ns	0.0839	F-H
SLPD vs. YP	0.2516	0.03836 to 0.4649	Yes	*	0.0123	F-I
SLPD vs. SLAD	0.5861	0.3729 to 0.7994	Yes	****	<0.0001	F-J
SLPD vs. +EtOH	0.3368	0.1235 to 0.5501	Yes	***	0.0005	F-K
ME vs. SD	-0.1636	-0.3768 to 0.04971	No	ns	0.2438	G-H
ME vs. YP	-0.1101	-0.3234 to 0.1032	No	ns	0.7429	G-I
ME vs. SLAD	0.2244	0.01113 to 0.4377	Yes	*	0.0336	G-J
ME vs. +EtOH	-0.02492	-0.2382 to 0.1884	No	ns	>0.9999	G-K
SD vs. YP	0.05347	-0.1598 to 0.2667	No	ns	0.9972	H-I
SD vs. SLAD	0.388	0.1747 to 0.6012	Yes	****	<0.0001	H-J
SD vs. +EtOH	0.1386	-0.07464 to 0.3519	No	ns	0.4527	H-K
YP vs. SLAD	0.3345	0.1212 to 0.5478	Yes	***	0.0005	I-J
YP vs. +EtOH	0.08517	-0.1281 to 0.2984	No	ns	0.9279	I-K
SLAD vs. +EtOH	-0.2493	-0.4626 to -0.03606	Yes	*	0.0134	J-K
Test details	Mean 1	Mean 2	Mean Diff.	SE of diff.	n1	n2	q	DF
YPD vs. YPGAL	0.228	0.143	0.08508	0.05966	3	3	2.017	22
YPD vs. SOE	0.228	0.244	-0.016	0.05966	3	3	0.3792	22
YPD vs. WL	0.228	0.1398	0.08819	0.05966	3	3	2.091	22
YPD vs. SGAL	0.228	0.6864	-0.4584	0.05966	3	3	10.87	22
YPD vs. SLPD	0.228	0.5861	-0.3581	0.05966	3	3	8.488	22
YPD vs. ME	0.228	0.2244	0.003633	0.05966	3	3	0.08612	22
YPD vs. SD	0.228	0.388	-0.1599	0.05966	3	3	3.791	22
YPD vs. YP	0.228	0.3345	-0.1065	0.05966	3	3	2.524	22
YPD vs. SLAD	0.228	0	0.228	0.05966	3	3	5.406	22
YPD vs. +EtOH	0.228	0.2493	-0.02129	0.05966	3	3	0.5047	22
YPGAL vs. SOE	0.143	0.244	-0.1011	0.05966	3	3	2.396	22
YPGAL vs. WL	0.143	0.1398	0.003112	0.05966	3	3	0.07377	22
YPGAL vs. SGAL	0.143	0.6864	-0.5434	0.05966	3	3	12.88	22
YPGAL vs. SLPD	0.143	0.5861	-0.4432	0.05966	3	3	10.51	22
YPGAL vs. ME	0.143	0.2244	-0.08145	0.05966	3	3	1.931	22
YPGAL vs. SD	0.143	0.388	-0.245	0.05966	3	3	5.808	22
YPGAL vs. YP	0.143	0.3345	-0.1915	0.05966	3	3	4.54	22
YPGAL vs. SLAD	0.143	0	0.143	0.05966	3	3	3.389	22
YPGAL vs. +EtOH	0.143	0.2493	-0.1064	0.05966	3	3	2.521	22
SOE vs. WL	0.244	0.1398	0.1042	0.05966	3	3	2.47	22
SOE vs. SGAL	0.244	0.6864	-0.4424	0.05966	3	3	10.49	22
SOE vs. SLPD	0.244	0.5861	-0.3421	0.05966	3	3	8.109	22
SOE vs. ME	0.244	0.2244	0.01963	0.05966	3	3	0.4653	22
SOE vs. SD	0.244	0.388	-0.1439	0.05966	3	3	3.412	22
SOE vs. YP	0.244	0.3345	-0.09046	0.05966	3	3	2.144	22
SOE vs. SLAD	0.244	0	0.244	0.05966	3	3	5.785	22
SOE vs. +EtOH	0.244	0.2493	-0.005293	0.05966	3	3	0.1255	22
WL vs. SGAL	0.1398	0.6864	-0.5465	0.05966	3	3	12.96	22
WL vs. SLPD	0.1398	0.5861	-0.4463	0.05966	3	3	10.58	22
WL vs. ME	0.1398	0.2244	-0.08456	0.05966	3	3	2.004	22
WL vs. SD	0.1398	0.388	-0.2481	0.05966	3	3	5.882	22
WL vs. YP	0.1398	0.3345	-0.1947	0.05966	3	3	4.614	22
WL vs. SLAD	0.1398	0	0.1398	0.05966	3	3	3.315	22
WL vs. +EtOH	0.1398	0.2493	-0.1095	0.05966	3	3	2.595	22
SGAL vs. SLPD	0.6864	0.5861	0.1003	0.05966	3	3	2.377	22
SGAL vs. ME	0.6864	0.2244	0.462	0.05966	3	3	10.95	22
SGAL vs. SD	0.6864	0.388	0.2984	0.05966	3	3	7.074	22
SGAL vs. YP	0.6864	0.3345	0.3519	0.05966	3	3	8.341	22
SGAL vs. SLAD	0.6864	0	0.6864	0.05966	3	3	16.27	22
SGAL vs. +EtOH	0.6864	0.2493	0.4371	0.05966	3	3	10.36	22
SLPD vs. ME	0.5861	0.2244	0.3617	0.05966	3	3	8.575	22
SLPD vs. SD	0.5861	0.388	0.1982	0.05966	3	3	4.697	22
SLPD vs. YP	0.5861	0.3345	0.2516	0.05966	3	3	5.965	22
SLPD vs. SLAD	0.5861	0	0.5861	0.05966	3	3	13.89	22
SLPD vs. +EtOH	0.5861	0.2493	0.3368	0.05966	3	3	7.984	22
ME vs. SD	0.2244	0.388	-0.1636	0.05966	3	3	3.877	22
ME vs. YP	0.2244	0.3345	-0.1101	0.05966	3	3	2.61	22
ME vs. SLAD	0.2244	0	0.2244	0.05966	3	3	5.319	22
ME vs. +EtOH	0.2244	0.2493	-0.02492	0.05966	3	3	0.5908	22
SD vs. YP	0.388	0.3345	0.05347	0.05966	3	3	1.267	22
SD vs. SLAD	0.388	0	0.388	0.05966	3	3	9.197	22
SD vs. +EtOH	0.388	0.2493	0.1386	0.05966	3	3	3.286	22
YP vs. SLAD	0.3345	0	0.3345	0.05966	3	3	7.929	22
YP vs. +EtOH	0.3345	0.2493	0.08517	0.05966	3	3	2.019	22
SLAD vs. +EtOH	0	0.2493	-0.2493	0.05966	3	3	5.91	22

## Sheet: rim101
Environment vs Environment comparisons							KEY
Number of families	1						a =	statistical test used
Number of comparisons per family	55						b =	mean difference between comparisons
Alpha	0.05						c =	confidence interval of difference
a	b	c	d	e	f	g	d =	signficance threshold met
Tukey's multiple comparisons test	Mean Diff.	95.00% CI of diff.	Below threshold?	Summary	Adjusted P Value	Comparisons	e =	(ns) > 0.05, (*) < 0.05, (**) < 0.01, (***) < 0.001, (****) < 0.0001
YPD vs. YPGAL	-0.07156	-0.2909 to 0.1478	No	ns	0.9801	A-B	f =	Adjusted P Value for multiple comparisons
YPD vs. SOE	0.1242	-0.09517 to 0.3435	No	ns	0.6362	A-C	g =	Comparisons
YPD vs. WL	-0.2307	-0.4500 to -0.01132	Yes	*	0.0338	A-D
YPD vs. SGAL	-0.1025	-0.3219 to 0.1168	No	ns	0.8344	A-E
YPD vs. SLPD	0.1155	-0.1038 to 0.3348	No	ns	0.7216	A-F
YPD vs. ME	0.1705	-0.04882 to 0.3899	No	ns	0.229	A-G
YPD vs. SD	0.2706	0.05128 to 0.4900	Yes	**	0.008	A-H
YPD vs. YP	0.1499	-0.06943 to 0.3693	No	ns	0.3853	A-I
YPD vs. SLAD	0.2706	0.05128 to 0.4900	Yes	**	0.008	A-J
YPD vs. +EtOH	0.07447	-0.1449 to 0.2938	No	ns	0.9739	A-K
YPGAL vs. SOE	0.1957	-0.02361 to 0.4151	No	ns	0.1087	B-C
YPGAL vs. WL	-0.1591	-0.3785 to 0.06024	No	ns	0.3091	B-D
YPGAL vs. SGAL	-0.03097	-0.2503 to 0.1884	No	ns	>0.9999	B-E
YPGAL vs. SLPD	0.1871	-0.03229 to 0.4064	No	ns	0.1421	B-F
YPGAL vs. ME	0.2421	0.02274 to 0.4614	Yes	*	0.0225	B-G
YPGAL vs. SD	0.3422	0.1228 to 0.5615	Yes	***	0.0005	B-H
YPGAL vs. YP	0.2215	0.002125 to 0.4408	Yes	*	0.0465	B-I
YPGAL vs. SLAD	0.3422	0.1228 to 0.5615	Yes	***	0.0005	B-J
YPGAL vs. +EtOH	0.146	-0.07332 to 0.3654	No	ns	0.4204	B-K
SOE vs. WL	-0.3548	-0.5742 to -0.1355	Yes	***	0.0003	C-D
SOE vs. SGAL	-0.2267	-0.4461 to -0.007362	Yes	*	0.0388	C-E
SOE vs. SLPD	-0.00868	-0.2280 to 0.2107	No	ns	>0.9999	C-F
SOE vs. ME	0.04635	-0.1730 to 0.2657	No	ns	0.9993	C-G
SOE vs. SD	0.1464	-0.07290 to 0.3658	No	ns	0.4166	C-H
SOE vs. YP	0.02573	-0.1936 to 0.2451	No	ns	>0.9999	C-I
SOE vs. SLAD	0.1464	-0.07290 to 0.3658	No	ns	0.4166	C-J
SOE vs. +EtOH	-0.04971	-0.2691 to 0.1696	No	ns	0.9988	C-K
WL vs. SGAL	0.1281	-0.09121 to 0.3475	No	ns	0.5962	D-E
WL vs. SLPD	0.3462	0.1268 to 0.5655	Yes	***	0.0005	D-F
WL vs. ME	0.4012	0.1818 to 0.6205	Yes	****	<0.0001	D-G
WL vs. SD	0.5013	0.2819 to 0.7206	Yes	****	<0.0001	D-H
WL vs. YP	0.3806	0.1612 to 0.5999	Yes	***	0.0001	D-I
WL vs. SLAD	0.5013	0.2819 to 0.7206	Yes	****	<0.0001	D-J
WL vs. +EtOH	0.3051	0.08579 to 0.5245	Yes	**	0.0022	D-K
SGAL vs. SLPD	0.218	-0.001318 to 0.4374	No	ns	0.0523	E-F
SGAL vs. ME	0.2731	0.05371 to 0.4924	Yes	**	0.0073	E-G
SGAL vs. SD	0.3732	0.1538 to 0.5925	Yes	***	0.0002	E-H
SGAL vs. YP	0.2524	0.03310 to 0.4718	Yes	*	0.0155	E-I
SGAL vs. SLAD	0.3732	0.1538 to 0.5925	Yes	***	0.0002	E-J
SGAL vs. +EtOH	0.177	-0.04235 to 0.3963	No	ns	0.191	E-K
SLPD vs. ME	0.05503	-0.1643 to 0.2744	No	ns	0.9972	F-G
SLPD vs. SD	0.1551	-0.06422 to 0.3745	No	ns	0.3409	F-H
SLPD vs. YP	0.03441	-0.1849 to 0.2538	No	ns	>0.9999	F-I
SLPD vs. SLAD	0.1551	-0.06422 to 0.3745	No	ns	0.3409	F-J
SLPD vs. +EtOH	-0.04103	-0.2604 to 0.1783	No	ns	0.9998	F-K
ME vs. SD	0.1001	-0.1193 to 0.3194	No	ns	0.8526	G-H
ME vs. YP	-0.02062	-0.2400 to 0.1987	No	ns	>0.9999	G-I
ME vs. SLAD	0.1001	-0.1193 to 0.3194	No	ns	0.8526	G-J
ME vs. +EtOH	-0.09606	-0.3154 to 0.1233	No	ns	0.8804	G-K
SD vs. YP	-0.1207	-0.3401 to 0.09864	No	ns	0.6709	H-I
SD vs. SLAD	0	-0.2193 to 0.2193	No	ns	>0.9999	H-J
SD vs. +EtOH	-0.1962	-0.4155 to 0.02319	No	ns	0.1073	H-K
YP vs. SLAD	0.1207	-0.09864 to 0.3401	No	ns	0.6709	I-J
YP vs. +EtOH	-0.07544	-0.2948 to 0.1439	No	ns	0.9715	I-K
SLAD vs. +EtOH	-0.1962	-0.4155 to 0.02319	No	ns	0.1073	J-K
Test details	Mean 1	Mean 2	Mean Diff.	SE of diff.	n1	n2	q	DF
YPD vs. YPGAL	0.2706	0.3422	-0.07156	0.06136	3	3	1.649	22
YPD vs. SOE	0.2706	0.1464	0.1242	0.06136	3	3	2.862	22
YPD vs. WL	0.2706	0.5013	-0.2307	0.06136	3	3	5.316	22
YPD vs. SGAL	0.2706	0.3732	-0.1025	0.06136	3	3	2.363	22
YPD vs. SLPD	0.2706	0.1551	0.1155	0.06136	3	3	2.662	22
YPD vs. ME	0.2706	0.1001	0.1705	0.06136	3	3	3.93	22
YPD vs. SD	0.2706	0	0.2706	0.06136	3	3	6.237	22
YPD vs. YP	0.2706	0.1207	0.1499	0.06136	3	3	3.455	22
YPD vs. SLAD	0.2706	0	0.2706	0.06136	3	3	6.237	22
YPD vs. +EtOH	0.2706	0.1962	0.07447	0.06136	3	3	1.716	22
YPGAL vs. SOE	0.3422	0.1464	0.1957	0.06136	3	3	4.511	22
YPGAL vs. WL	0.3422	0.5013	-0.1591	0.06136	3	3	3.667	22
YPGAL vs. SGAL	0.3422	0.3732	-0.03097	0.06136	3	3	0.7138	22
YPGAL vs. SLPD	0.3422	0.1551	0.1871	0.06136	3	3	4.311	22
YPGAL vs. ME	0.3422	0.1001	0.2421	0.06136	3	3	5.58	22
YPGAL vs. SD	0.3422	0	0.3422	0.06136	3	3	7.887	22
YPGAL vs. YP	0.3422	0.1207	0.2215	0.06136	3	3	5.105	22
YPGAL vs. SLAD	0.3422	0	0.3422	0.06136	3	3	7.887	22
YPGAL vs. +EtOH	0.3422	0.1962	0.146	0.06136	3	3	3.366	22
SOE vs. WL	0.1464	0.5013	-0.3548	0.06136	3	3	8.179	22
SOE vs. SGAL	0.1464	0.3732	-0.2267	0.06136	3	3	5.225	22
SOE vs. SLPD	0.1464	0.1551	-0.00868	0.06136	3	3	0.2001	22
SOE vs. ME	0.1464	0.1001	0.04635	0.06136	3	3	1.068	22
SOE vs. SD	0.1464	0	0.1464	0.06136	3	3	3.375	22
SOE vs. YP	0.1464	0.1207	0.02573	0.06136	3	3	0.5931	22
SOE vs. SLAD	0.1464	0	0.1464	0.06136	3	3	3.375	22
SOE vs. +EtOH	0.1464	0.1962	-0.04971	0.06136	3	3	1.146	22
WL vs. SGAL	0.5013	0.3732	0.1281	0.06136	3	3	2.953	22
WL vs. SLPD	0.5013	0.1551	0.3462	0.06136	3	3	7.978	22
WL vs. ME	0.5013	0.1001	0.4012	0.06136	3	3	9.247	22
WL vs. SD	0.5013	0	0.5013	0.06136	3	3	11.55	22
WL vs. YP	0.5013	0.1207	0.3806	0.06136	3	3	8.772	22
WL vs. SLAD	0.5013	0	0.5013	0.06136	3	3	11.55	22
WL vs. +EtOH	0.5013	0.1962	0.3051	0.06136	3	3	7.033	22
SGAL vs. SLPD	0.3732	0.1551	0.218	0.06136	3	3	5.025	22
SGAL vs. ME	0.3732	0.1001	0.2731	0.06136	3	3	6.293	22
SGAL vs. SD	0.3732	0	0.3732	0.06136	3	3	8.601	22
SGAL vs. YP	0.3732	0.1207	0.2524	0.06136	3	3	5.818	22
SGAL vs. SLAD	0.3732	0	0.3732	0.06136	3	3	8.601	22
SGAL vs. +EtOH	0.3732	0.1962	0.177	0.06136	3	3	4.08	22
SLPD vs. ME	0.1551	0.1001	0.05503	0.06136	3	3	1.268	22
SLPD vs. SD	0.1551	0	0.1551	0.06136	3	3	3.575	22
SLPD vs. YP	0.1551	0.1207	0.03441	0.06136	3	3	0.7932	22
SLPD vs. SLAD	0.1551	0	0.1551	0.06136	3	3	3.575	22
SLPD vs. +EtOH	0.1551	0.1962	-0.04103	0.06136	3	3	0.9456	22
ME vs. SD	0.1001	0	0.1001	0.06136	3	3	2.307	22
ME vs. YP	0.1001	0.1207	-0.02062	0.06136	3	3	0.4751	22
ME vs. SLAD	0.1001	0	0.1001	0.06136	3	3	2.307	22
ME vs. +EtOH	0.1001	0.1962	-0.09606	0.06136	3	3	2.214	22
SD vs. YP	0	0.1207	-0.1207	0.06136	3	3	2.782	22
SD vs. SLAD	0	0	0	0.06136	3	3	0	22
SD vs. +EtOH	0	0.1962	-0.1962	0.06136	3	3	4.521	22
YP vs. SLAD	0.1207	0	0.1207	0.06136	3	3	2.782	22
YP vs. +EtOH	0.1207	0.1962	-0.07544	0.06136	3	3	1.739	22
SLAD vs. +EtOH	0	0.1962	-0.1962	0.06136	3	3	4.521	22

## Sheet: pho85
Environment vs Environment comparisons							KEY
Number of families	1						a =	statistical test used
Number of comparisons per family	55						b =	mean difference between comparisons
Alpha	0.05						c =	confidence interval of difference
a	b	c	d	e	f	g	d =	signficance threshold met
Tukey's multiple comparisons test	Mean Diff.	95.00% CI of diff.	Below threshold?	Summary	Adjusted P Value	Comparisons	e =	(ns) > 0.05, (*) < 0.05, (**) < 0.01, (***) < 0.001, (****) < 0.0001
YPD vs. YPGAL	-0.2123	-0.4957 to 0.07113	No	ns	0.2706	A-B	f =	Adjusted P Value for multiple comparisons
YPD vs. SOE	0.001867	-0.2815 to 0.2853	No	ns	>0.9999	A-C	g =	Comparisons
YPD vs. WL	0.06679	-0.2166 to 0.3502	No	ns	0.9983	A-D
YPD vs. SGAL	-0.5286	-0.8120 to -0.2452	Yes	****	<0.0001	A-E
YPD vs. SLPD	-0.2707	-0.5541 to 0.01266	No	ns	0.0695	A-F
YPD vs. ME	0.02505	-0.2583 to 0.3084	No	ns	>0.9999	A-G
YPD vs. SD	-1.043	-1.327 to -0.7598	Yes	****	<0.0001	A-H
YPD vs. YP	0.06931	-0.2141 to 0.3527	No	ns	0.9977	A-I
YPD vs. SLAD	-0.1671	-0.4505 to 0.1163	No	ns	0.5838	A-J
YPD vs. +EtOH	0.1099	-0.1735 to 0.3933	No	ns	0.9393	A-K
YPGAL vs. SOE	0.2141	-0.06926 to 0.4975	No	ns	0.2605	B-C
YPGAL vs. WL	0.2791	-0.004335 to 0.5624	No	ns	0.056	B-D
YPGAL vs. SGAL	-0.3163	-0.5997 to -0.03296	Yes	*	0.0204	B-E
YPGAL vs. SLPD	-0.05847	-0.3419 to 0.2249	No	ns	0.9994	B-F
YPGAL vs. ME	0.2373	-0.04608 to 0.5207	No	ns	0.1572	B-G
YPGAL vs. SD	-0.8309	-1.114 to -0.5475	Yes	****	<0.0001	B-H
YPGAL vs. YP	0.2816	-0.001812 to 0.5650	No	ns	0.0524	B-I
YPGAL vs. SLAD	0.04514	-0.2382 to 0.3285	No	ns	>0.9999	B-J
YPGAL vs. +EtOH	0.3222	0.03880 to 0.6056	Yes	*	0.0173	B-K
SOE vs. WL	0.06493	-0.2185 to 0.3483	No	ns	0.9987	C-D
SOE vs. SGAL	-0.5305	-0.8139 to -0.2471	Yes	****	<0.0001	C-E
SOE vs. SLPD	-0.2726	-0.5560 to 0.01079	No	ns	0.0663	C-F
SOE vs. ME	0.02318	-0.2602 to 0.3066	No	ns	>0.9999	C-G
SOE vs. SD	-1.045	-1.328 to -0.7617	Yes	****	<0.0001	C-H
SOE vs. YP	0.06745	-0.2159 to 0.3508	No	ns	0.9982	C-I
SOE vs. SLAD	-0.169	-0.4524 to 0.1144	No	ns	0.5692	C-J
SOE vs. +EtOH	0.1081	-0.1753 to 0.3914	No	ns	0.9452	C-K
WL vs. SGAL	-0.5954	-0.8788 to -0.3120	Yes	****	<0.0001	D-E
WL vs. SLPD	-0.3375	-0.6209 to -0.05413	Yes	*	0.0112	D-F
WL vs. ME	-0.04175	-0.3251 to 0.2416	No	ns	>0.9999	D-G
WL vs. SD	-1.11	-1.393 to -0.8266	Yes	****	<0.0001	D-H
WL vs. YP	0.002523	-0.2809 to 0.2859	No	ns	>0.9999	D-I
WL vs. SLAD	-0.2339	-0.5173 to 0.04948	No	ns	0.1699	D-J
WL vs. +EtOH	0.04313	-0.2403 to 0.3265	No	ns	>0.9999	D-K
SGAL vs. SLPD	0.2579	-0.02551 to 0.5413	No	ns	0.0961	E-F
SGAL vs. ME	0.5537	0.2703 to 0.8370	Yes	****	<0.0001	E-G
SGAL vs. SD	-0.5146	-0.7980 to -0.2312	Yes	****	<0.0001	E-H
SGAL vs. YP	0.5979	0.3145 to 0.8813	Yes	****	<0.0001	E-I
SGAL vs. SLAD	0.3615	0.07810 to 0.6449	Yes	**	0.0057	E-J
SGAL vs. +EtOH	0.6385	0.3551 to 0.9219	Yes	****	<0.0001	E-K
SLPD vs. ME	0.2958	0.01239 to 0.5792	Yes	*	0.0359	F-G
SLPD vs. SD	-0.7725	-1.056 to -0.4891	Yes	****	<0.0001	F-H
SLPD vs. YP	0.34	0.05666 to 0.6234	Yes	*	0.0105	F-I
SLPD vs. SLAD	0.1036	-0.1798 to 0.3870	No	ns	0.9577	F-J
SLPD vs. +EtOH	0.3807	0.09727 to 0.6640	Yes	**	0.0033	F-K
ME vs. SD	-1.068	-1.352 to -0.7849	Yes	****	<0.0001	G-H
ME vs. YP	0.04427	-0.2391 to 0.3277	No	ns	>0.9999	G-I
ME vs. SLAD	-0.1922	-0.4756 to 0.09122	No	ns	0.3958	G-J
ME vs. +EtOH	0.08488	-0.1985 to 0.3683	No	ns	0.9891	G-K
SD vs. YP	1.113	0.8291 to 1.396	Yes	****	<0.0001	H-I
SD vs. SLAD	0.8761	0.5927 to 1.159	Yes	****	<0.0001	H-J
SD vs. +EtOH	1.153	0.8697 to 1.437	Yes	****	<0.0001	H-K
YP vs. SLAD	-0.2364	-0.5198 to 0.04695	No	ns	0.1604	I-J
YP vs. +EtOH	0.04061	-0.2428 to 0.3240	No	ns	>0.9999	I-K
SLAD vs. +EtOH	0.277	-0.006345 to 0.5604	No	ns	0.0591	J-K
Test details	Mean 1	Mean 2	Mean Diff.	SE of diff.	n1	n2	q	DF
YPD vs. YPGAL	0.3673	0.5796	-0.2123	0.07927	3	3	3.787	22
YPD vs. SOE	0.3673	0.3654	0.001867	0.07927	3	3	0.03331	22
YPD vs. WL	0.3673	0.3005	0.06679	0.07927	3	3	1.192	22
YPD vs. SGAL	0.3673	0.8959	-0.5286	0.07927	3	3	9.43	22
YPD vs. SLPD	0.3673	0.638	-0.2707	0.07927	3	3	4.83	22
YPD vs. ME	0.3673	0.3423	0.02505	0.07927	3	3	0.4468	22
YPD vs. SD	0.3673	1.41	-1.043	0.07927	3	3	18.61	22
YPD vs. YP	0.3673	0.298	0.06931	0.07927	3	3	1.237	22
YPD vs. SLAD	0.3673	0.5344	-0.1671	0.07927	3	3	2.981	22
YPD vs. +EtOH	0.3673	0.2574	0.1099	0.07927	3	3	1.961	22
YPGAL vs. SOE	0.5796	0.3654	0.2141	0.07927	3	3	3.82	22
YPGAL vs. WL	0.5796	0.3005	0.2791	0.07927	3	3	4.978	22
YPGAL vs. SGAL	0.5796	0.8959	-0.3163	0.07927	3	3	5.643	22
YPGAL vs. SLPD	0.5796	0.638	-0.05847	0.07927	3	3	1.043	22
YPGAL vs. ME	0.5796	0.3423	0.2373	0.07927	3	3	4.233	22
YPGAL vs. SD	0.5796	1.41	-0.8309	0.07927	3	3	14.82	22
YPGAL vs. YP	0.5796	0.298	0.2816	0.07927	3	3	5.023	22
YPGAL vs. SLAD	0.5796	0.5344	0.04514	0.07927	3	3	0.8053	22
YPGAL vs. +EtOH	0.5796	0.2574	0.3222	0.07927	3	3	5.748	22
SOE vs. WL	0.3654	0.3005	0.06493	0.07927	3	3	1.158	22
SOE vs. SGAL	0.3654	0.8959	-0.5305	0.07927	3	3	9.463	22
SOE vs. SLPD	0.3654	0.638	-0.2726	0.07927	3	3	4.863	22
SOE vs. ME	0.3654	0.3423	0.02318	0.07927	3	3	0.4135	22
SOE vs. SD	0.3654	1.41	-1.045	0.07927	3	3	18.64	22
SOE vs. YP	0.3654	0.298	0.06745	0.07927	3	3	1.203	22
SOE vs. SLAD	0.3654	0.5344	-0.169	0.07927	3	3	3.015	22
SOE vs. +EtOH	0.3654	0.2574	0.1081	0.07927	3	3	1.928	22
WL vs. SGAL	0.3005	0.8959	-0.5954	0.07927	3	3	10.62	22
WL vs. SLPD	0.3005	0.638	-0.3375	0.07927	3	3	6.021	22
WL vs. ME	0.3005	0.3423	-0.04175	0.07927	3	3	0.7447	22
WL vs. SD	0.3005	1.41	-1.11	0.07927	3	3	19.8	22
WL vs. YP	0.3005	0.298	0.002523	0.07927	3	3	0.04501	22
WL vs. SLAD	0.3005	0.5344	-0.2339	0.07927	3	3	4.173	22
WL vs. +EtOH	0.3005	0.2574	0.04313	0.07927	3	3	0.7694	22
SGAL vs. SLPD	0.8959	0.638	0.2579	0.07927	3	3	4.6	22
SGAL vs. ME	0.8959	0.3423	0.5537	0.07927	3	3	9.877	22
SGAL vs. SD	0.8959	1.41	-0.5146	0.07927	3	3	9.18	22
SGAL vs. YP	0.8959	0.298	0.5979	0.07927	3	3	10.67	22
SGAL vs. SLAD	0.8959	0.5344	0.3615	0.07927	3	3	6.449	22
SGAL vs. +EtOH	0.8959	0.2574	0.6385	0.07927	3	3	11.39	22
SLPD vs. ME	0.638	0.3423	0.2958	0.07927	3	3	5.277	22
SLPD vs. SD	0.638	1.41	-0.7725	0.07927	3	3	13.78	22
SLPD vs. YP	0.638	0.298	0.34	0.07927	3	3	6.066	22
SLPD vs. SLAD	0.638	0.5344	0.1036	0.07927	3	3	1.848	22
SLPD vs. +EtOH	0.638	0.2574	0.3807	0.07927	3	3	6.791	22
ME vs. SD	0.3423	1.41	-1.068	0.07927	3	3	19.06	22
ME vs. YP	0.3423	0.298	0.04427	0.07927	3	3	0.7898	22
ME vs. SLAD	0.3423	0.5344	-0.1922	0.07927	3	3	3.428	22
ME vs. +EtOH	0.3423	0.2574	0.08488	0.07927	3	3	1.514	22
SD vs. YP	1.41	0.298	1.113	0.07927	3	3	19.85	22
SD vs. SLAD	1.41	0.5344	0.8761	0.07927	3	3	15.63	22
SD vs. +EtOH	1.41	0.2574	1.153	0.07927	3	3	20.57	22
YP vs. SLAD	0.298	0.5344	-0.2364	0.07927	3	3	4.218	22
YP vs. +EtOH	0.298	0.2574	0.04061	0.07927	3	3	0.7244	22
SLAD vs. +EtOH	0.5344	0.2574	0.277	0.07927	3	3	4.942	22

## Sheet: rtg3
Environment vs Environment comparisons							KEY
Number of families	1						a =	statistical test used
Number of comparisons per family	55						b =	mean difference between comparisons
Alpha	0.05						c =	confidence interval of difference
a	b	c	d	e	f	g	d =	signficance threshold met
Tukey's multiple comparisons test	Mean Diff.	95.00% CI of diff.	Below threshold?	Summary	Adjusted P Value	Comparisons	e =	(ns) > 0.05, (*) < 0.05, (**) < 0.01, (***) < 0.001, (****) < 0.0001
YPD vs. YPGAL	0.1012	-0.1807 to 0.3830	No	ns	0.9624	A-B	f =	Adjusted P Value for multiple comparisons
YPD vs. SOE	-0.2922	-0.5740 to -0.01030	Yes	*	0.0379	A-C	g =	Comparisons
YPD vs. WL	-0.337	-0.6189 to -0.05514	Yes	*	0.0108	A-D
YPD vs. SGAL	0.05417	-0.2277 to 0.3360	No	ns	0.9997	A-E
YPD vs. SLPD	-1.4	-1.682 to -1.118	Yes	****	<0.0001	A-F
YPD vs. ME	0.05021	-0.2317 to 0.3321	No	ns	0.9998	A-G
YPD vs. SD	-0.2547	-0.5366 to 0.02718	No	ns	0.1005	A-H
YPD vs. YP	-0.6712	-0.9531 to -0.3893	Yes	****	<0.0001	A-I
YPD vs. SLAD	-0.6815	-0.9634 to -0.3996	Yes	****	<0.0001	A-J
YPD vs. +EtOH	-0.2398	-0.5216 to 0.04211	No	ns	0.1441	A-K
YPGAL vs. SOE	-0.3933	-0.6752 to -0.1115	Yes	**	0.0021	B-C
YPGAL vs. WL	-0.4382	-0.7200 to -0.1563	Yes	***	0.0006	B-D
YPGAL vs. SGAL	-0.04699	-0.3289 to 0.2349	No	ns	>0.9999	B-E
YPGAL vs. SLPD	-1.501	-1.783 to -1.219	Yes	****	<0.0001	B-F
YPGAL vs. ME	-0.05096	-0.3328 to 0.2309	No	ns	0.9998	B-G
YPGAL vs. SD	-0.3559	-0.6377 to -0.07399	Yes	**	0.0063	B-H
YPGAL vs. YP	-0.7724	-1.054 to -0.4905	Yes	****	<0.0001	B-I
YPGAL vs. SLAD	-0.7827	-1.065 to -0.5008	Yes	****	<0.0001	B-J
YPGAL vs. +EtOH	-0.3409	-0.6228 to -0.05906	Yes	**	0.0097	B-K
SOE vs. WL	-0.04485	-0.3267 to 0.2370	No	ns	>0.9999	C-D
SOE vs. SGAL	0.3463	0.06447 to 0.6282	Yes	**	0.0083	C-E
SOE vs. SLPD	-1.108	-1.390 to -0.8258	Yes	****	<0.0001	C-F
SOE vs. ME	0.3424	0.06050 to 0.6242	Yes	**	0.0093	C-G
SOE vs. SD	0.03747	-0.2444 to 0.3193	No	ns	>0.9999	C-H
SOE vs. YP	-0.379	-0.6609 to -0.09716	Yes	**	0.0032	C-I
SOE vs. SLAD	-0.3893	-0.6712 to -0.1075	Yes	**	0.0024	C-J
SOE vs. +EtOH	0.05241	-0.2295 to 0.3343	No	ns	0.9998	C-K
WL vs. SGAL	0.3912	0.1093 to 0.6731	Yes	**	0.0023	D-E
WL vs. SLPD	-1.063	-1.345 to -0.7809	Yes	****	<0.0001	D-F
WL vs. ME	0.3872	0.1054 to 0.6691	Yes	**	0.0025	D-G
WL vs. SD	0.08232	-0.1995 to 0.3642	No	ns	0.991	D-H
WL vs. YP	-0.3342	-0.6161 to -0.05231	Yes	*	0.0118	D-I
WL vs. SLAD	-0.3445	-0.6264 to -0.06262	Yes	**	0.0087	D-J
WL vs. +EtOH	0.09725	-0.1846 to 0.3791	No	ns	0.9709	D-K
SGAL vs. SLPD	-1.454	-1.736 to -1.172	Yes	****	<0.0001	E-F
SGAL vs. ME	-0.003969	-0.2858 to 0.2779	No	ns	>0.9999	E-G
SGAL vs. SD	-0.3089	-0.5907 to -0.02700	Yes	*	0.024	E-H
SGAL vs. YP	-0.7254	-1.007 to -0.4435	Yes	****	<0.0001	E-I
SGAL vs. SLAD	-0.7357	-1.018 to -0.4538	Yes	****	<0.0001	E-J
SGAL vs. +EtOH	-0.2939	-0.5758 to -0.01207	Yes	*	0.0362	E-K
SLPD vs. ME	1.45	1.168 to 1.732	Yes	****	<0.0001	F-G
SLPD vs. SD	1.145	0.8633 to 1.427	Yes	****	<0.0001	F-H
SLPD vs. YP	0.7286	0.4468 to 1.010	Yes	****	<0.0001	F-I
SLPD vs. SLAD	0.7183	0.4364 to 1.000	Yes	****	<0.0001	F-J
SLPD vs. +EtOH	1.16	0.8782 to 1.442	Yes	****	<0.0001	F-K
ME vs. SD	-0.3049	-0.5868 to -0.02303	Yes	*	0.0268	G-H
ME vs. YP	-0.7214	-1.003 to -0.4395	Yes	****	<0.0001	G-I
ME vs. SLAD	-0.7317	-1.014 to -0.4498	Yes	****	<0.0001	G-J
ME vs. +EtOH	-0.29	-0.5718 to -0.008099	Yes	*	0.0403	G-K
SD vs. YP	-0.4165	-0.6984 to -0.1346	Yes	**	0.0011	H-I
SD vs. SLAD	-0.4268	-0.7087 to -0.1449	Yes	***	0.0008	H-J
SD vs. +EtOH	0.01493	-0.2669 to 0.2968	No	ns	>0.9999	H-K
YP vs. SLAD	-0.01031	-0.2922 to 0.2716	No	ns	>0.9999	I-J
YP vs. +EtOH	0.4314	0.1496 to 0.7133	Yes	***	0.0007	I-K
SLAD vs. +EtOH	0.4417	0.1599 to 0.7236	Yes	***	0.0005	J-K
Test details	Mean 1	Mean 2	Mean Diff.	SE of diff.	n1	n2	q	DF
YPD vs. YPGAL	0.3808	0.2797	0.1012	0.07885	3	3	1.814	22
YPD vs. SOE	0.3808	0.673	-0.2922	0.07885	3	3	5.24	22
YPD vs. WL	0.3808	0.7178	-0.337	0.07885	3	3	6.045	22
YPD vs. SGAL	0.3808	0.3266	0.05417	0.07885	3	3	0.9717	22
YPD vs. SLPD	0.3808	1.781	-1.4	0.07885	3	3	25.11	22
YPD vs. ME	0.3808	0.3306	0.05021	0.07885	3	3	0.9005	22
YPD vs. SD	0.3808	0.6355	-0.2547	0.07885	3	3	4.568	22
YPD vs. YP	0.3808	1.052	-0.6712	0.07885	3	3	12.04	22
YPD vs. SLAD	0.3808	1.062	-0.6815	0.07885	3	3	12.22	22
YPD vs. +EtOH	0.3808	0.6206	-0.2398	0.07885	3	3	4.3	22
YPGAL vs. SOE	0.2797	0.673	-0.3933	0.07885	3	3	7.055	22
YPGAL vs. WL	0.2797	0.7178	-0.4382	0.07885	3	3	7.859	22
YPGAL vs. SGAL	0.2797	0.3266	-0.04699	0.07885	3	3	0.8428	22
YPGAL vs. SLPD	0.2797	1.781	-1.501	0.07885	3	3	26.92	22
YPGAL vs. ME	0.2797	0.3306	-0.05096	0.07885	3	3	0.914	22
YPGAL vs. SD	0.2797	0.6355	-0.3559	0.07885	3	3	6.383	22
YPGAL vs. YP	0.2797	1.052	-0.7724	0.07885	3	3	13.85	22
YPGAL vs. SLAD	0.2797	1.062	-0.7827	0.07885	3	3	14.04	22
YPGAL vs. +EtOH	0.2797	0.6206	-0.3409	0.07885	3	3	6.115	22
SOE vs. WL	0.673	0.7178	-0.04485	0.07885	3	3	0.8043	22
SOE vs. SGAL	0.673	0.3266	0.3463	0.07885	3	3	6.212	22
SOE vs. SLPD	0.673	1.781	-1.108	0.07885	3	3	19.87	22
SOE vs. ME	0.673	0.3306	0.3424	0.07885	3	3	6.141	22
SOE vs. SD	0.673	0.6355	0.03747	0.07885	3	3	0.6721	22
SOE vs. YP	0.673	1.052	-0.379	0.07885	3	3	6.798	22
SOE vs. SLAD	0.673	1.062	-0.3893	0.07885	3	3	6.983	22
SOE vs. +EtOH	0.673	0.6206	0.05241	0.07885	3	3	0.9399	22
WL vs. SGAL	0.7178	0.3266	0.3912	0.07885	3	3	7.016	22
WL vs. SLPD	0.7178	1.781	-1.063	0.07885	3	3	19.06	22
WL vs. ME	0.7178	0.3306	0.3872	0.07885	3	3	6.945	22
WL vs. SD	0.7178	0.6355	0.08232	0.07885	3	3	1.476	22
WL vs. YP	0.7178	1.052	-0.3342	0.07885	3	3	5.994	22
WL vs. SLAD	0.7178	1.062	-0.3445	0.07885	3	3	6.179	22
WL vs. +EtOH	0.7178	0.6206	0.09725	0.07885	3	3	1.744	22
SGAL vs. SLPD	0.3266	1.781	-1.454	0.07885	3	3	26.08	22
SGAL vs. ME	0.3266	0.3306	-0.003969	0.07885	3	3	0.07118	22
SGAL vs. SD	0.3266	0.6355	-0.3089	0.07885	3	3	5.54	22
SGAL vs. YP	0.3266	1.052	-0.7254	0.07885	3	3	13.01	22
SGAL vs. SLAD	0.3266	1.062	-0.7357	0.07885	3	3	13.19	22
SGAL vs. +EtOH	0.3266	0.6206	-0.2939	0.07885	3	3	5.272	22
SLPD vs. ME	1.781	0.3306	1.45	0.07885	3	3	26.01	22
SLPD vs. SD	1.781	0.6355	1.145	0.07885	3	3	20.54	22
SLPD vs. YP	1.781	1.052	0.7286	0.07885	3	3	13.07	22
SLPD vs. SLAD	1.781	1.062	0.7183	0.07885	3	3	12.88	22
SLPD vs. +EtOH	1.781	0.6206	1.16	0.07885	3	3	20.81	22
ME vs. SD	0.3306	0.6355	-0.3049	0.07885	3	3	5.469	22
ME vs. YP	0.3306	1.052	-0.7214	0.07885	3	3	12.94	22
ME vs. SLAD	0.3306	1.062	-0.7317	0.07885	3	3	13.12	22
ME vs. +EtOH	0.3306	0.6206	-0.29	0.07885	3	3	5.201	22
SD vs. YP	0.6355	1.052	-0.4165	0.07885	3	3	7.47	22
SD vs. SLAD	0.6355	1.062	-0.4268	0.07885	3	3	7.655	22
SD vs. +EtOH	0.6355	0.6206	0.01493	0.07885	3	3	0.2678	22
YP vs. SLAD	1.052	1.062	-0.01031	0.07885	3	3	0.1849	22
YP vs. +EtOH	1.052	0.6206	0.4314	0.07885	3	3	7.738	22
SLAD vs. +EtOH	1.062	0.6206	0.4417	0.07885	3	3	7.923	22

## Sheet: spt8
Environment vs Environment comparisons							KEY
Number of families	1						a =	statistical test used
Number of comparisons per family	55						b =	mean difference between comparisons
Alpha	0.05						c =	confidence interval of difference
a	b	c	d	e	f	g	d =	signficance threshold met
Tukey's multiple comparisons test	Mean Diff.	95.00% CI of diff.	Below threshold?	Summary	Adjusted P Value	Comparisons	e =	(ns) > 0.05, (*) < 0.05, (**) < 0.01, (***) < 0.001, (****) < 0.0001
YPD vs. YPGAL	-0.2982	-0.5349 to -0.06143	Yes	**	0.0065	A-B	f =	Adjusted P Value for multiple comparisons
YPD vs. SOE	0.2082	-0.02851 to 0.4450	No	ns	0.1187	A-C	g =	Comparisons
YPD vs. WL	0.1374	-0.09930 to 0.3742	No	ns	0.6042	A-D
YPD vs. SGAL	0.02787	-0.2089 to 0.2646	No	ns	>0.9999	A-E
YPD vs. SLPD	0.1358	-0.1009 to 0.3725	No	ns	0.6196	A-F
YPD vs. ME	0.08965	-0.1471 to 0.3264	No	ns	0.9474	A-G
YPD vs. SD	0.04735	-0.1894 to 0.2841	No	ns	0.9996	A-H
YPD vs. YP	-0.2761	-0.5129 to -0.03939	Yes	*	0.0137	A-I
YPD vs. SLAD	-0.09256	-0.3293 to 0.1442	No	ns	0.9363	A-J
YPD vs. +EtOH	0.1113	-0.1254 to 0.3480	No	ns	0.8298	A-K
YPGAL vs. SOE	0.5064	0.2697 to 0.7431	Yes	****	<0.0001	B-C
YPGAL vs. WL	0.4356	0.1989 to 0.6723	Yes	****	<0.0001	B-D
YPGAL vs. SGAL	0.326	0.08931 to 0.5628	Yes	**	0.0025	B-E
YPGAL vs. SLPD	0.434	0.1972 to 0.6707	Yes	****	<0.0001	B-F
YPGAL vs. ME	0.3878	0.1511 to 0.6246	Yes	***	0.0003	B-G
YPGAL vs. SD	0.3455	0.1088 to 0.5823	Yes	**	0.0012	B-H
YPGAL vs. YP	0.02204	-0.2147 to 0.2588	No	ns	>0.9999	B-I
YPGAL vs. SLAD	0.2056	-0.03113 to 0.4423	No	ns	0.1279	B-J
YPGAL vs. +EtOH	0.4095	0.1727 to 0.6462	Yes	***	0.0001	B-K
SOE vs. WL	-0.07079	-0.3075 to 0.1659	No	ns	0.9893	C-D
SOE vs. SGAL	-0.1804	-0.4171 to 0.05638	No	ns	0.2512	C-E
SOE vs. SLPD	-0.07243	-0.3092 to 0.1643	No	ns	0.9873	C-F
SOE vs. ME	-0.1186	-0.3553 to 0.1182	No	ns	0.7735	C-G
SOE vs. SD	-0.1609	-0.3976 to 0.07586	No	ns	0.3929	C-H
SOE vs. YP	-0.4843	-0.7211 to -0.2476	Yes	****	<0.0001	C-I
SOE vs. SLAD	-0.3008	-0.5375 to -0.06405	Yes	**	0.0059	C-J
SOE vs. +EtOH	-0.09692	-0.3337 to 0.1398	No	ns	0.917	C-K
WL vs. SGAL	-0.1096	-0.3463 to 0.1272	No	ns	0.8421	D-E
WL vs. SLPD	-0.001643	-0.2384 to 0.2351	No	ns	>0.9999	D-F
WL vs. ME	-0.04779	-0.2845 to 0.1889	No	ns	0.9995	D-G
WL vs. SD	-0.09009	-0.3268 to 0.1466	No	ns	0.9459	D-H
WL vs. YP	-0.4136	-0.6503 to -0.1768	Yes	***	0.0001	D-I
WL vs. SLAD	-0.23	-0.4667 to 0.006733	No	ns	0.0617	D-J
WL vs. +EtOH	-0.02613	-0.2629 to 0.2106	No	ns	>0.9999	D-K
SGAL vs. SLPD	0.1079	-0.1288 to 0.3447	No	ns	0.8534	E-F
SGAL vs. ME	0.06178	-0.1750 to 0.2985	No	ns	0.9962	E-G
SGAL vs. SD	0.01948	-0.2173 to 0.2562	No	ns	>0.9999	E-H
SGAL vs. YP	-0.304	-0.5407 to -0.06726	Yes	**	0.0053	E-I
SGAL vs. SLAD	-0.1204	-0.3572 to 0.1163	No	ns	0.758	E-J
SGAL vs. +EtOH	0.08343	-0.1533 to 0.3202	No	ns	0.9666	E-K
SLPD vs. ME	-0.04614	-0.2829 to 0.1906	No	ns	0.9997	F-G
SLPD vs. SD	-0.08844	-0.3252 to 0.1483	No	ns	0.9516	F-H
SLPD vs. YP	-0.4119	-0.6487 to -0.1752	Yes	***	0.0001	F-I
SLPD vs. SLAD	-0.2284	-0.4651 to 0.008376	No	ns	0.065	F-J
SLPD vs. +EtOH	-0.02449	-0.2612 to 0.2122	No	ns	>0.9999	F-K
ME vs. SD	-0.0423	-0.2790 to 0.1944	No	ns	0.9998	G-H
ME vs. YP	-0.3658	-0.6025 to -0.1290	Yes	***	0.0006	G-I
ME vs. SLAD	-0.1822	-0.4189 to 0.05452	No	ns	0.2398	G-J
ME vs. +EtOH	0.02166	-0.2151 to 0.2584	No	ns	>0.9999	G-K
SD vs. YP	-0.3235	-0.5602 to -0.08674	Yes	**	0.0027	H-I
SD vs. SLAD	-0.1399	-0.3766 to 0.09682	No	ns	0.581	H-J
SD vs. +EtOH	0.06396	-0.1728 to 0.3007	No	ns	0.995	H-K
YP vs. SLAD	0.1836	-0.05317 to 0.4203	No	ns	0.2318	I-J
YP vs. +EtOH	0.3874	0.1507 to 0.6242	Yes	***	0.0003	I-K
SLAD vs. +EtOH	0.2039	-0.03286 to 0.4406	No	ns	0.1344	J-K
Test details	Mean 1	Mean 2	Mean Diff.	SE of diff.	n1	n2	q	DF
YPD vs. YPGAL	0.3866	0.6848	-0.2982	0.06622	3	3	6.367	22
YPD vs. SOE	0.3866	0.1784	0.2082	0.06622	3	3	4.447	22
YPD vs. WL	0.3866	0.2492	0.1374	0.06622	3	3	2.935	22
YPD vs. SGAL	0.3866	0.3587	0.02787	0.06622	3	3	0.5952	22
YPD vs. SLPD	0.3866	0.2508	0.1358	0.06622	3	3	2.9	22
YPD vs. ME	0.3866	0.297	0.08965	0.06622	3	3	1.915	22
YPD vs. SD	0.3866	0.3393	0.04735	0.06622	3	3	1.011	22
YPD vs. YP	0.3866	0.6627	-0.2761	0.06622	3	3	5.897	22
YPD vs. SLAD	0.3866	0.4792	-0.09256	0.06622	3	3	1.977	22
YPD vs. +EtOH	0.3866	0.2753	0.1113	0.06622	3	3	2.377	22
YPGAL vs. SOE	0.6848	0.1784	0.5064	0.06622	3	3	10.81	22
YPGAL vs. WL	0.6848	0.2492	0.4356	0.06622	3	3	9.303	22
YPGAL vs. SGAL	0.6848	0.3587	0.326	0.06622	3	3	6.963	22
YPGAL vs. SLPD	0.6848	0.2508	0.434	0.06622	3	3	9.267	22
YPGAL vs. ME	0.6848	0.297	0.3878	0.06622	3	3	8.282	22
YPGAL vs. SD	0.6848	0.3393	0.3455	0.06622	3	3	7.379	22
YPGAL vs. YP	0.6848	0.6627	0.02204	0.06622	3	3	0.4707	22
YPGAL vs. SLAD	0.6848	0.4792	0.2056	0.06622	3	3	4.391	22
YPGAL vs. +EtOH	0.6848	0.2753	0.4095	0.06622	3	3	8.744	22
SOE vs. WL	0.1784	0.2492	-0.07079	0.06622	3	3	1.512	22
SOE vs. SGAL	0.1784	0.3587	-0.1804	0.06622	3	3	3.851	22
SOE vs. SLPD	0.1784	0.2508	-0.07243	0.06622	3	3	1.547	22
SOE vs. ME	0.1784	0.297	-0.1186	0.06622	3	3	2.532	22
SOE vs. SD	0.1784	0.3393	-0.1609	0.06622	3	3	3.436	22
SOE vs. YP	0.1784	0.6627	-0.4843	0.06622	3	3	10.34	22
SOE vs. SLAD	0.1784	0.4792	-0.3008	0.06622	3	3	6.423	22
SOE vs. +EtOH	0.1784	0.2753	-0.09692	0.06622	3	3	2.07	22
WL vs. SGAL	0.2492	0.3587	-0.1096	0.06622	3	3	2.34	22
WL vs. SLPD	0.2492	0.2508	-0.001643	0.06622	3	3	0.03509	22
WL vs. ME	0.2492	0.297	-0.04779	0.06622	3	3	1.02	22
WL vs. SD	0.2492	0.3393	-0.09009	0.06622	3	3	1.924	22
WL vs. YP	0.2492	0.6627	-0.4136	0.06622	3	3	8.832	22
WL vs. SLAD	0.2492	0.4792	-0.23	0.06622	3	3	4.912	22
WL vs. +EtOH	0.2492	0.2753	-0.02613	0.06622	3	3	0.558	22
SGAL vs. SLPD	0.3587	0.2508	0.1079	0.06622	3	3	2.305	22
SGAL vs. ME	0.3587	0.297	0.06178	0.06622	3	3	1.319	22
SGAL vs. SD	0.3587	0.3393	0.01948	0.06622	3	3	0.4159	22
SGAL vs. YP	0.3587	0.6627	-0.304	0.06622	3	3	6.492	22
SGAL vs. SLAD	0.3587	0.4792	-0.1204	0.06622	3	3	2.572	22
SGAL vs. +EtOH	0.3587	0.2753	0.08343	0.06622	3	3	1.782	22
SLPD vs. ME	0.2508	0.297	-0.04614	0.06622	3	3	0.9854	22
SLPD vs. SD	0.2508	0.3393	-0.08844	0.06622	3	3	1.889	22
SLPD vs. YP	0.2508	0.6627	-0.4119	0.06622	3	3	8.797	22
SLPD vs. SLAD	0.2508	0.4792	-0.2284	0.06622	3	3	4.877	22
SLPD vs. +EtOH	0.2508	0.2753	-0.02449	0.06622	3	3	0.523	22
ME vs. SD	0.297	0.3393	-0.0423	0.06622	3	3	0.9034	22
ME vs. YP	0.297	0.6627	-0.3658	0.06622	3	3	7.811	22
ME vs. SLAD	0.297	0.4792	-0.1822	0.06622	3	3	3.891	22
ME vs. +EtOH	0.297	0.2753	0.02166	0.06622	3	3	0.4625	22
SD vs. YP	0.3393	0.6627	-0.3235	0.06622	3	3	6.908	22
SD vs. SLAD	0.3393	0.4792	-0.1399	0.06622	3	3	2.988	22
SD vs. +EtOH	0.3393	0.2753	0.06396	0.06622	3	3	1.366	22
YP vs. SLAD	0.6627	0.4792	0.1836	0.06622	3	3	3.92	22
YP vs. +EtOH	0.6627	0.2753	0.3874	0.06622	3	3	8.274	22
SLAD vs. +EtOH	0.4792	0.2753	0.2039	0.06622	3	3	4.354	22

## Sheet: elp2
Environment vs Environment comparisons							KEY
Number of families	1						a =	statistical test used
Number of comparisons per family	55						b =	mean difference between comparisons
Alpha	0.05						c =	confidence interval of difference
a	b	c	d	e	f	g	d =	signficance threshold met
Tukey's multiple comparisons test	Mean Diff.	95.00% CI of diff.	Below threshold?	Summary	Adjusted P Value	Comparisons	e =	(ns) > 0.05, (*) < 0.05, (**) < 0.01, (***) < 0.001, (****) < 0.0001
YPD vs. YPGAL	-0.1273	-0.4401 to 0.1854	No	ns	0.9196	A-B	f =	Adjusted P Value for multiple comparisons
YPD vs. SOE	-0.2775	-0.5902 to 0.03531	No	ns	0.1127	A-C	g =	Comparisons
YPD vs. WL	-0.1494	-0.4622 to 0.1633	No	ns	0.8165	A-D
YPD vs. SGAL	-0.1368	-0.4496 to 0.1759	No	ns	0.8811	A-E
YPD vs. SLPD	-0.353	-0.6658 to -0.04023	Yes	*	0.0185	A-F
YPD vs. ME	-0.3394	-0.6521 to -0.02661	Yes	*	0.0261	A-G
YPD vs. SD	-0.236	-0.5487 to 0.07681	No	ns	0.2623	A-H
YPD vs. YP	-0.2135	-0.5262 to 0.09929	No	ns	0.3871	A-I
YPD vs. SLAD	0.2451	-0.06765 to 0.5579	No	ns	0.2205	A-J
YPD vs. +EtOH	-0.1191	-0.4318 to 0.1937	No	ns	0.9457	A-K
YPGAL vs. SOE	-0.1501	-0.4629 to 0.1626	No	ns	0.8125	B-C
YPGAL vs. WL	-0.0221	-0.3349 to 0.2907	No	ns	>0.9999	B-D
YPGAL vs. SGAL	-0.009493	-0.3223 to 0.3033	No	ns	>0.9999	B-E
YPGAL vs. SLPD	-0.2257	-0.5384 to 0.08710	No	ns	0.3156	B-F
YPGAL vs. ME	-0.212	-0.5248 to 0.1007	No	ns	0.396	B-G
YPGAL vs. SD	-0.1086	-0.4214 to 0.2041	No	ns	0.9696	B-H
YPGAL vs. YP	-0.08614	-0.3989 to 0.2266	No	ns	0.9942	B-I
YPGAL vs. SLAD	0.3724	0.05968 to 0.6852	Yes	*	0.0113	B-J
YPGAL vs. +EtOH	0.008251	-0.3045 to 0.3210	No	ns	>0.9999	B-K
SOE vs. WL	0.128	-0.1847 to 0.4408	No	ns	0.917	C-D
SOE vs. SGAL	0.1406	-0.1721 to 0.4534	No	ns	0.8631	C-E
SOE vs. SLPD	-0.07554	-0.3883 to 0.2372	No	ns	0.9979	C-F
SOE vs. ME	-0.06191	-0.3747 to 0.2508	No	ns	0.9996	C-G
SOE vs. SD	0.0415	-0.2713 to 0.3543	No	ns	>0.9999	C-H
SOE vs. YP	0.06398	-0.2488 to 0.3767	No	ns	0.9995	C-I
SOE vs. SLAD	0.5226	0.2098 to 0.8353	Yes	***	0.0002	C-J
SOE vs. +EtOH	0.1584	-0.1544 to 0.4711	No	ns	0.7627	C-K
WL vs. SGAL	0.01261	-0.3002 to 0.3254	No	ns	>0.9999	D-E
WL vs. SLPD	-0.2036	-0.5163 to 0.1092	No	ns	0.451	D-F
WL vs. ME	-0.1899	-0.5027 to 0.1228	No	ns	0.5449	D-G
WL vs. SD	-0.08653	-0.3993 to 0.2262	No	ns	0.994	D-H
WL vs. YP	-0.06404	-0.3768 to 0.2487	No	ns	0.9995	D-I
WL vs. SLAD	0.3945	0.08178 to 0.7073	Yes	**	0.0064	D-J
WL vs. +EtOH	0.03035	-0.2824 to 0.3431	No	ns	>0.9999	D-K
SGAL vs. SLPD	-0.2162	-0.5289 to 0.09659	No	ns	0.3705	E-F
SGAL vs. ME	-0.2026	-0.5153 to 0.1102	No	ns	0.4578	E-G
SGAL vs. SD	-0.09914	-0.4119 to 0.2136	No	ns	0.9837	E-H
SGAL vs. YP	-0.07665	-0.3894 to 0.2361	No	ns	0.9977	E-I
SGAL vs. SLAD	0.3819	0.06917 to 0.6947	Yes	**	0.0088	E-J
SGAL vs. +EtOH	0.01774	-0.2950 to 0.3305	No	ns	>0.9999	E-K
SLPD vs. ME	0.01362	-0.2991 to 0.3264	No	ns	>0.9999	F-G
SLPD vs. SD	0.117	-0.1957 to 0.4298	No	ns	0.9512	F-H
SLPD vs. YP	0.1395	-0.1732 to 0.4523	No	ns	0.8685	F-I
SLPD vs. SLAD	0.5981	0.2853 to 0.9109	Yes	****	<0.0001	F-J
SLPD vs. +EtOH	0.2339	-0.07884 to 0.5467	No	ns	0.2723	F-K
ME vs. SD	0.1034	-0.2093 to 0.4162	No	ns	0.9782	G-H
ME vs. YP	0.1259	-0.1869 to 0.4387	No	ns	0.9246	G-I
ME vs. SLAD	0.5845	0.2717 to 0.8972	Yes	****	<0.0001	G-J
ME vs. +EtOH	0.2203	-0.09247 to 0.5331	No	ns	0.3461	G-K
SD vs. YP	0.02248	-0.2903 to 0.3352	No	ns	>0.9999	H-I
SD vs. SLAD	0.4811	0.1683 to 0.7938	Yes	***	0.0007	H-J
SD vs. +EtOH	0.1169	-0.1959 to 0.4296	No	ns	0.9516	H-K
YP vs. SLAD	0.4586	0.1458 to 0.7713	Yes	**	0.0012	I-J
YP vs. +EtOH	0.0944	-0.2184 to 0.4072	No	ns	0.9885	I-K
SLAD vs. +EtOH	-0.3642	-0.6770 to -0.05143	Yes	*	0.0139	J-K
Test details	Mean 1	Mean 2	Mean Diff.	SE of diff.	n1	n2	q	DF
YPD vs. YPGAL	0.4653	0.5927	-0.1273	0.08749	3	3	2.058	22
YPD vs. SOE	0.4653	0.7428	-0.2775	0.08749	3	3	4.485	22
YPD vs. WL	0.4653	0.6148	-0.1494	0.08749	3	3	2.415	22
YPD vs. SGAL	0.4653	0.6022	-0.1368	0.08749	3	3	2.212	22
YPD vs. SLPD	0.4653	0.8183	-0.353	0.08749	3	3	5.706	22
YPD vs. ME	0.4653	0.8047	-0.3394	0.08749	3	3	5.486	22
YPD vs. SD	0.4653	0.7013	-0.236	0.08749	3	3	3.814	22
YPD vs. YP	0.4653	0.6788	-0.2135	0.08749	3	3	3.451	22
YPD vs. SLAD	0.4653	0.2202	0.2451	0.08749	3	3	3.962	22
YPD vs. +EtOH	0.4653	0.5844	-0.1191	0.08749	3	3	1.925	22
YPGAL vs. SOE	0.5927	0.7428	-0.1501	0.08749	3	3	2.427	22
YPGAL vs. WL	0.5927	0.6148	-0.0221	0.08749	3	3	0.3573	22
YPGAL vs. SGAL	0.5927	0.6022	-0.009493	0.08749	3	3	0.1534	22
YPGAL vs. SLPD	0.5927	0.8183	-0.2257	0.08749	3	3	3.648	22
YPGAL vs. ME	0.5927	0.8047	-0.212	0.08749	3	3	3.427	22
YPGAL vs. SD	0.5927	0.7013	-0.1086	0.08749	3	3	1.756	22
YPGAL vs. YP	0.5927	0.6788	-0.08614	0.08749	3	3	1.392	22
YPGAL vs. SLAD	0.5927	0.2202	0.3724	0.08749	3	3	6.02	22
YPGAL vs. +EtOH	0.5927	0.5844	0.008251	0.08749	3	3	0.1334	22
SOE vs. WL	0.7428	0.6148	0.128	0.08749	3	3	2.069	22
SOE vs. SGAL	0.7428	0.6022	0.1406	0.08749	3	3	2.273	22
SOE vs. SLPD	0.7428	0.8183	-0.07554	0.08749	3	3	1.221	22
SOE vs. ME	0.7428	0.8047	-0.06191	0.08749	3	3	1.001	22
SOE vs. SD	0.7428	0.7013	0.0415	0.08749	3	3	0.6708	22
SOE vs. YP	0.7428	0.6788	0.06398	0.08749	3	3	1.034	22
SOE vs. SLAD	0.7428	0.2202	0.5226	0.08749	3	3	8.447	22
SOE vs. +EtOH	0.7428	0.5844	0.1584	0.08749	3	3	2.56	22
WL vs. SGAL	0.6148	0.6022	0.01261	0.08749	3	3	0.2038	22
WL vs. SLPD	0.6148	0.8183	-0.2036	0.08749	3	3	3.29	22
WL vs. ME	0.6148	0.8047	-0.1899	0.08749	3	3	3.07	22
WL vs. SD	0.6148	0.7013	-0.08653	0.08749	3	3	1.399	22
WL vs. YP	0.6148	0.6788	-0.06404	0.08749	3	3	1.035	22
WL vs. SLAD	0.6148	0.2202	0.3945	0.08749	3	3	6.377	22
WL vs. +EtOH	0.6148	0.5844	0.03035	0.08749	3	3	0.4906	22
SGAL vs. SLPD	0.6022	0.8183	-0.2162	0.08749	3	3	3.494	22
SGAL vs. ME	0.6022	0.8047	-0.2026	0.08749	3	3	3.274	22
SGAL vs. SD	0.6022	0.7013	-0.09914	0.08749	3	3	1.602	22
SGAL vs. YP	0.6022	0.6788	-0.07665	0.08749	3	3	1.239	22
SGAL vs. SLAD	0.6022	0.2202	0.3819	0.08749	3	3	6.174	22
SGAL vs. +EtOH	0.6022	0.5844	0.01774	0.08749	3	3	0.2868	22
SLPD vs. ME	0.8183	0.8047	0.01362	0.08749	3	3	0.2202	22
SLPD vs. SD	0.8183	0.7013	0.117	0.08749	3	3	1.892	22
SLPD vs. YP	0.8183	0.6788	0.1395	0.08749	3	3	2.255	22
SLPD vs. SLAD	0.8183	0.2202	0.5981	0.08749	3	3	9.668	22
SLPD vs. +EtOH	0.8183	0.5844	0.2339	0.08749	3	3	3.781	22
ME vs. SD	0.8047	0.7013	0.1034	0.08749	3	3	1.672	22
ME vs. YP	0.8047	0.6788	0.1259	0.08749	3	3	2.035	22
ME vs. SLAD	0.8047	0.2202	0.5845	0.08749	3	3	9.448	22
ME vs. +EtOH	0.8047	0.5844	0.2203	0.08749	3	3	3.561	22
SD vs. YP	0.7013	0.6788	0.02248	0.08749	3	3	0.3634	22
SD vs. SLAD	0.7013	0.2202	0.4811	0.08749	3	3	7.776	22
SD vs. +EtOH	0.7013	0.5844	0.1169	0.08749	3	3	1.889	22
YP vs. SLAD	0.6788	0.2202	0.4586	0.08749	3	3	7.413	22
YP vs. +EtOH	0.6788	0.5844	0.0944	0.08749	3	3	1.526	22
SLAD vs. +EtOH	0.2202	0.5844	-0.3642	0.08749	3	3	5.887	22

[truncated: 11 more sheets: sin3, ras2, pea2, pho4, snf1, slt2, sch9, pbs2, msn2, tor1, dig1]
