# Supplementary material for: Gene by Environment Interactions reveal new regulatory aspects of signaling network plasticity
Source: PLoS Genet. 2022 Jan 4;18(1):e1009988. doi: 10.1371/journal.pgen.1009988 (PMC8759647; doi:10.1371/journal.pgen.1009988)
Supplement: S2 File — (XLSX) [file pgen.1009988.s018.xlsx]

## Sheet: YPD
WT vs mutant comparisons								KEY
Number of families	1							a =	statistical test used
Number of comparisons per family	19							b =	mean difference between comparisons
Alpha	0.05							c =	confidence interval of difference
a	b	c	d	e	f	g	h	d =	signficance threshold met
Dunnett's multiple comparisons test	Mean Diff.	95.00% CI of diff.	Below threshold?	Summary	Adjusted P Value	A-?		e =	(ns) > 0.05, (*) < 0.05, (**) < 0.01, (***) < 0.001, (****) < 0.0001
WT vs. flo11	0.9574	0.6640 to 1.251	Yes	****	<0.0001	B	flo11	f =	Adjusted P Value for multiple comparisons
WT vs. opi1	0.9236	0.6302 to 1.217	Yes	****	<0.0001	C	opi1	g =	Comparisons
WT vs. bud8	0.8868	0.5934 to 1.180	Yes	****	<0.0001	D	bud8	h =	mutant being compared
WT vs. tec1	0.8301	0.5368 to 1.123	Yes	****	<0.0001	E	tec1
WT vs. rim101	0.7876	0.4942 to 1.081	Yes	****	<0.0001	F	rim101
WT vs. pho85	0.6909	0.3976 to 0.9842	Yes	****	<0.0001	G	pho85
WT vs. rtg3	0.6774	0.3840 to 0.9707	Yes	****	<0.0001	H	rtg3
WT vs. spt8	0.6716	0.3782 to 0.9649	Yes	****	<0.0001	I	spt8
WT vs. elp2	0.5928	0.2995 to 0.8862	Yes	****	<0.0001	J	elp2
WT vs. sin3	0.5825	0.2892 to 0.8758	Yes	****	<0.0001	K	sin3
WT vs. ras2	0.5691	0.2758 to 0.8625	Yes	****	<0.0001	L	ras2
WT vs. pea2	0.5372	0.2439 to 0.8305	Yes	****	<0.0001	M	pea2
WT vs. pho4	0.1764	-0.1169 to 0.4697	No	ns	0.521	N	pho4
WT vs. snf1	0.0622	-0.2311 to 0.3555	No	ns	0.999	O	snf1
WT vs. slt2	0.03047	-0.2629 to 0.3238	No	ns	0.9996	P	slt2
WT vs. sch9	-0.07615	-0.3695 to 0.2172	No	ns	0.9953	Q	sch9
WT vs. pbs2	-0.08544	-0.3788 to 0.2079	No	ns	0.9901	R	pbs2
WT vs. msn2	-0.224	-0.5174 to 0.06929	No	ns	0.2327	S	msn2
WT vs. tor1	-0.387	-0.6804 to -0.09372	Yes	**	0.0038	T	tor1
Test details	Mean 1	Mean 2	Mean Diff.	SE of diff.	n1	n2	q	DF
WT vs. flo11	1.058	0.1008	0.9574	0.09649	3	3	9.922	40
WT vs. opi1	1.058	0.1346	0.9236	0.09649	3	3	9.571	40
WT vs. bud8	1.058	0.1714	0.8868	0.09649	3	3	9.19	40
WT vs. tec1	1.058	0.228	0.8301	0.09649	3	3	8.603	40
WT vs. rim101	1.058	0.2706	0.7876	0.09649	3	3	8.162	40
WT vs. pho85	1.058	0.3673	0.6909	0.09649	3	3	7.16	40
WT vs. rtg3	1.058	0.3808	0.6774	0.09649	3	3	7.02	40
WT vs. spt8	1.058	0.3866	0.6716	0.09649	3	3	6.96	40
WT vs. elp2	1.058	0.4653	0.5928	0.09649	3	3	6.144	40
WT vs. sin3	1.058	0.4757	0.5825	0.09649	3	3	6.037	40
WT vs. ras2	1.058	0.4891	0.5691	0.09649	3	3	5.898	40
WT vs. pea2	1.058	0.521	0.5372	0.09649	3	3	5.567	40
WT vs. pho4	1.058	0.8818	0.1764	0.09649	3	3	1.828	40
WT vs. snf1	1.058	0.996	0.0622	0.09649	3	3	0.6447	40
WT vs. slt2	1.058	1.028	0.03047	0.09649	3	3	0.3158	40
WT vs. sch9	1.058	1.134	-0.07615	0.09649	3	3	0.7892	40
WT vs. pbs2	1.058	1.144	-0.08544	0.09649	3	3	0.8855	40
WT vs. msn2	1.058	1.282	-0.224	0.09649	3	3	2.322	40
WT vs. tor1	1.058	1.445	-0.387	0.09649	3	3	4.011	40

## Sheet: YPGAL
WT vs mutant comparisons								KEY
Number of families	1							a =	statistical test used
Number of comparisons per family	19							b =	mean difference between comparisons
Alpha	0.05							c =	confidence interval of difference
a	b	c	d	e	f	g	h	d =	signficance threshold met
Dunnett's multiple comparisons test	Mean Diff.	95.00% CI of diff.	Below threshold?	Summary	Adjusted P Value	A-?		e =	(ns) > 0.05, (*) < 0.05, (**) < 0.01, (***) < 0.001, (****) < 0.0001
WT vs. flo11	0.5656	0.2740 to 0.8571	Yes	****	<0.0001	B	flo11	f =	Adjusted P Value for multiple comparisons
WT vs. opi1	0.9515	0.6600 to 1.243	Yes	****	<0.0001	C	opi1	g =	Comparisons
WT vs. bud8	0.9294	0.6379 to 1.221	Yes	****	<0.0001	D	bud8	h =	mutant being compared
WT vs. tec1	0.9542	0.6626 to 1.246	Yes	****	<0.0001	E	tec1
WT vs. rim101	0.7549	0.4634 to 1.046	Yes	****	<0.0001	F	rim101
WT vs. pho85	0.5176	0.2260 to 0.8091	Yes	****	<0.0001	G	pho85
WT vs. rtg3	0.8175	0.5260 to 1.109	Yes	****	<0.0001	H	rtg3
WT vs. spt8	0.4124	0.1208 to 0.7039	Yes	**	0.0017	I	spt8
WT vs. elp2	0.5045	0.2129 to 0.7960	Yes	****	<0.0001	J	elp2
WT vs. sin3	0.5608	0.2693 to 0.8523	Yes	****	<0.0001	K	sin3
WT vs. ras2	0.4486	0.1570 to 0.7401	Yes	***	0.0005	L	ras2
WT vs. pea2	0.8948	0.6033 to 1.186	Yes	****	<0.0001	M	pea2
WT vs. pho4	-0.08757	-0.3791 to 0.2040	No	ns	0.9893	N	pho4
WT vs. snf1	0.377	0.08544 to 0.6685	Yes	**	0.0048	O	snf1
WT vs. slt2	0.2518	-0.03976 to 0.5433	No	ns	0.1273	P	slt2
WT vs. sch9	0.07381	-0.2177 to 0.3653	No	ns	0.9955	Q	sch9
WT vs. pbs2	0.08716	-0.2044 to 0.3787	No	ns	0.9894	R	pbs2
WT vs. msn2	-0.3489	-0.6404 to -0.05735	Yes	*	0.0108	S	msn2
WT vs. tor1	-0.574	-0.8655 to -0.2825	Yes	****	<0.0001	T	tor1
Test details	Mean 1	Mean 2	Mean Diff.	SE of diff.	n1	n2	q	DF
WT vs. flo11	1.097	0.5316	0.5656	0.0959	3	3	5.898	40
WT vs. opi1	1.097	0.1456	0.9515	0.0959	3	3	9.922	40
WT vs. bud8	1.097	0.1677	0.9294	0.0959	3	3	9.692	40
WT vs. tec1	1.097	0.143	0.9542	0.0959	3	3	9.95	40
WT vs. rim101	1.097	0.3422	0.7549	0.0959	3	3	7.873	40
WT vs. pho85	1.097	0.5796	0.5176	0.0959	3	3	5.397	40
WT vs. rtg3	1.097	0.2797	0.8175	0.0959	3	3	8.525	40
WT vs. spt8	1.097	0.6848	0.4124	0.0959	3	3	4.3	40
WT vs. elp2	1.097	0.5927	0.5045	0.0959	3	3	5.261	40
WT vs. sin3	1.097	0.5363	0.5608	0.0959	3	3	5.848	40
WT vs. ras2	1.097	0.6486	0.4486	0.0959	3	3	4.678	40
WT vs. pea2	1.097	0.2023	0.8948	0.0959	3	3	9.331	40
WT vs. pho4	1.097	1.185	-0.08757	0.0959	3	3	0.9132	40
WT vs. snf1	1.097	0.7202	0.377	0.0959	3	3	3.931	40
WT vs. slt2	1.097	0.8454	0.2518	0.0959	3	3	2.625	40
WT vs. sch9	1.097	1.023	0.07381	0.0959	3	3	0.7697	40
WT vs. pbs2	1.097	1.01	0.08716	0.0959	3	3	0.9089	40
WT vs. msn2	1.097	1.446	-0.3489	0.0959	3	3	3.638	40
WT vs. tor1	1.097	1.671	-0.574	0.0959	3	3	5.986	40

## Sheet: SOE
WT vs mutant comparisons								KEY
Number of families	1							a =	statistical test used
Number of comparisons per family	19							b =	mean difference between comparisons
Alpha	0.05							c =	confidence interval of difference
a	b	c	d	e	f	g	h	d =	signficance threshold met
Dunnett's multiple comparisons test	Mean Diff.	95.00% CI of diff.	Below threshold?	Summary	Adjusted P Value	A-?		e =	(ns) > 0.05, (*) < 0.05, (**) < 0.01, (***) < 0.001, (****) < 0.0001
WT vs. flo11	0.7915	0.6146 to 0.9685	Yes	****	<0.0001	B	flo11	f =	Adjusted P Value for multiple comparisons
WT vs. opi1	0.856	0.6790 to 1.033	Yes	****	<0.0001	C	opi1	g =	Comparisons
WT vs. bud8	0.8796	0.7026 to 1.056	Yes	****	<0.0001	D	bud8	h =	mutant being compared
WT vs. tec1	0.701	0.5241 to 0.8780	Yes	****	<0.0001	E	tec1
WT vs. rim101	0.7986	0.6217 to 0.9756	Yes	****	<0.0001	F	rim101
WT vs. pho85	0.5796	0.4027 to 0.7566	Yes	****	<0.0001	G	pho85
WT vs. rtg3	0.2721	0.09514 to 0.4490	Yes	***	0.0006	H	rtg3
WT vs. spt8	0.7667	0.5897 to 0.9436	Yes	****	<0.0001	I	spt8
WT vs. elp2	0.2023	0.02533 to 0.3792	Yes	*	0.0167	J	elp2
WT vs. sin3	0.07562	-0.1013 to 0.2526	No	ns	0.8853	K	sin3
WT vs. ras2	0.392	0.2150 to 0.5689	Yes	****	<0.0001	L	ras2
WT vs. pea2	0.7403	0.5634 to 0.9173	Yes	****	<0.0001	M	pea2
WT vs. pho4	0.1254	-0.05156 to 0.3023	No	ns	0.3142	N	pho4
WT vs. snf1	0.1958	0.01885 to 0.3727	Yes	*	0.0224	O	snf1
WT vs. slt2	0.2298	0.05287 to 0.4068	Yes	**	0.0046	P	slt2
WT vs. sch9	0.1251	-0.05180 to 0.3021	No	ns	0.3164	Q	sch9
WT vs. pbs2	0.04563	-0.1313 to 0.2226	No	ns	0.9954	R	pbs2
WT vs. msn2	0.3946	0.2176 to 0.5715	Yes	****	<0.0001	S	msn2
WT vs. tor1	0.2225	0.04558 to 0.3995	Yes	**	0.0065	T	tor1
Test details	Mean 1	Mean 2	Mean Diff.	SE of diff.	n1	n2	q	DF
WT vs. flo11	0.9451	0.1536	0.7915	0.05821	3	3	13.6	40
WT vs. opi1	0.9451	0.0891	0.856	0.05821	3	3	14.71	40
WT vs. bud8	0.9451	0.06553	0.8796	0.05821	3	3	15.11	40
WT vs. tec1	0.9451	0.244	0.701	0.05821	3	3	12.04	40
WT vs. rim101	0.9451	0.1464	0.7986	0.05821	3	3	13.72	40
WT vs. pho85	0.9451	0.3654	0.5796	0.05821	3	3	9.958	40
WT vs. rtg3	0.9451	0.673	0.2721	0.05821	3	3	4.674	40
WT vs. spt8	0.9451	0.1784	0.7667	0.05821	3	3	13.17	40
WT vs. elp2	0.9451	0.7428	0.2023	0.05821	3	3	3.475	40
WT vs. sin3	0.9451	0.8695	0.07562	0.05821	3	3	1.299	40
WT vs. ras2	0.9451	0.5531	0.392	0.05821	3	3	6.734	40
WT vs. pea2	0.9451	0.2047	0.7403	0.05821	3	3	12.72	40
WT vs. pho4	0.9451	0.8197	0.1254	0.05821	3	3	2.154	40
WT vs. snf1	0.9451	0.7493	0.1958	0.05821	3	3	3.364	40
WT vs. slt2	0.9451	0.7153	0.2298	0.05821	3	3	3.948	40
WT vs. sch9	0.9451	0.8199	0.1251	0.05821	3	3	2.15	40
WT vs. pbs2	0.9451	0.8994	0.04563	0.05821	3	3	0.784	40
WT vs. msn2	0.9451	0.5505	0.3946	0.05821	3	3	6.779	40
WT vs. tor1	0.9451	0.7225	0.2225	0.05821	3	3	3.823	40

## Sheet: WL
WT vs mutant comparisons								KEY
Number of families	1							a =	statistical test used
Number of comparisons per family	19							b =	mean difference between comparisons
Alpha	0.05							c =	confidence interval of difference
a	b	c	d	e	f	g	h	d =	signficance threshold met
Dunnett's multiple comparisons test	Mean Diff.	95.00% CI of diff.	Below threshold?	Summary	Adjusted P Value	A-?		e =	(ns) > 0.05, (*) < 0.05, (**) < 0.01, (***) < 0.001, (****) < 0.0001
WT vs. flo11	1.02	0.7107 to 1.330	Yes	****	<0.0001	B	flo11	f =	Adjusted P Value for multiple comparisons
WT vs. opi1	0.9393	0.6299 to 1.249	Yes	****	<0.0001	C	opi1	g =	Comparisons
WT vs. bud8	0.9722	0.6628 to 1.282	Yes	****	<0.0001	D	bud8	h =	mutant being compared
WT vs. tec1	0.9086	0.5991 to 1.218	Yes	****	<0.0001	E	tec1
WT vs. rim101	0.5471	0.2377 to 0.8566	Yes	****	<0.0001	F	rim101
WT vs. pho85	0.7479	0.4384 to 1.057	Yes	****	<0.0001	G	pho85
WT vs. rtg3	0.3306	0.02113 to 0.6400	Yes	*	0.0301	H	rtg3
WT vs. spt8	0.7992	0.4898 to 1.109	Yes	****	<0.0001	I	spt8
WT vs. elp2	0.4336	0.1242 to 0.7431	Yes	**	0.0018	J	elp2
WT vs. sin3	0.5341	0.2247 to 0.8435	Yes	***	0.0001	K	sin3
WT vs. ras2	0.9987	0.6893 to 1.308	Yes	****	<0.0001	L	ras2
WT vs. pea2	0.6029	0.2935 to 0.9123	Yes	****	<0.0001	M	pea2
WT vs. pho4	0.2158	-0.09359 to 0.5253	No	ns	0.3328	N	pho4
WT vs. snf1	0.5415	0.2320 to 0.8509	Yes	****	<0.0001	O	snf1
WT vs. slt2	0.1014	-0.2080 to 0.4109	No	ns	0.9847	P	slt2
WT vs. sch9	0.4219	0.1125 to 0.7314	Yes	**	0.0026	Q	sch9
WT vs. pbs2	-0.06679	-0.3762 to 0.2427	No	ns	0.999	R	pbs2
WT vs. msn2	-0.1789	-0.4883 to 0.1305	No	ns	0.572	S	msn2
WT vs. tor1	0.08128	-0.2282 to 0.3907	No	ns	0.9952	T	tor1
Test details	Mean 1	Mean 2	Mean Diff.	SE of diff.	n1	n2	q	DF
WT vs. flo11	1.048	0.02824	1.02	0.1018	3	3	10.02	40
WT vs. opi1	1.048	0.1091	0.9393	0.1018	3	3	9.228	40
WT vs. bud8	1.048	0.07616	0.9722	0.1018	3	3	9.551	40
WT vs. tec1	1.048	0.1398	0.9086	0.1018	3	3	8.926	40
WT vs. rim101	1.048	0.5013	0.5471	0.1018	3	3	5.375	40
WT vs. pho85	1.048	0.3005	0.7479	0.1018	3	3	7.347	40
WT vs. rtg3	1.048	0.7178	0.3306	0.1018	3	3	3.248	40
WT vs. spt8	1.048	0.2492	0.7992	0.1018	3	3	7.852	40
WT vs. elp2	1.048	0.6148	0.4336	0.1018	3	3	4.26	40
WT vs. sin3	1.048	0.5143	0.5341	0.1018	3	3	5.247	40
WT vs. ras2	1.048	0.04968	0.9987	0.1018	3	3	9.812	40
WT vs. pea2	1.048	0.4455	0.6029	0.1018	3	3	5.923	40
WT vs. pho4	1.048	0.8326	0.2158	0.1018	3	3	2.121	40
WT vs. snf1	1.048	0.5069	0.5415	0.1018	3	3	5.319	40
WT vs. slt2	1.048	0.947	0.1014	0.1018	3	3	0.9963	40
WT vs. sch9	1.048	0.6265	0.4219	0.1018	3	3	4.145	40
WT vs. pbs2	1.048	1.115	-0.06679	0.1018	3	3	0.6561	40
WT vs. msn2	1.048	1.227	-0.1789	0.1018	3	3	1.758	40
WT vs. tor1	1.048	0.9671	0.08128	0.1018	3	3	0.7985	40

## Sheet: SGAL
WT vs mutant comparisons								KEY
Number of families	1							a =	statistical test used
Number of comparisons per family	18							b =	mean difference between comparisons
Alpha	0.05							c =	confidence interval of difference
a	b	c	d	e	f	g	h	d =	signficance threshold met
Dunnett's multiple comparisons test	Mean Diff.	95.00% CI of diff.	Below threshold?	Summary	Adjusted P Value	A-?		e =	(ns) > 0.05, (*) < 0.05, (**) < 0.01, (***) < 0.001, (****) < 0.0001
WT vs. flo11	0.9094	0.7041 to 1.115	Yes	****	<0.0001	B	flo11	f =	Adjusted P Value for multiple comparisons
WT vs. opi1	0.9494	0.7441 to 1.155	Yes	****	<0.0001	C	opi1	g =	Comparisons
WT vs. bud8	0.342	0.1367 to 0.5473	Yes	***	0.0002	D	bud8	h =	mutant being compared
WT vs. tec1	0.3097	0.1044 to 0.5150	Yes	***	0.0008	E	tec1
WT vs. rim101	0.623	0.4177 to 0.8283	Yes	****	<0.0001	F	rim101
WT vs. pho85	0.1002	-0.1051 to 0.3055	No	ns	0.763	G	pho85
WT vs. rtg3	0.6695	0.4642 to 0.8748	Yes	****	<0.0001	H	rtg3
WT vs. spt8	0.6374	0.4321 to 0.8427	Yes	****	<0.0001	I	spt8
WT vs. elp2	0.394	0.1887 to 0.5993	Yes	****	<0.0001	J	elp2
WT vs. sin3	0.8199	0.6146 to 1.025	Yes	****	<0.0001	K	sin3
WT vs. ras2	0.482	0.2767 to 0.6873	Yes	****	<0.0001	L	ras2
WT vs. pea2	0.2193	0.01399 to 0.4246	Yes	*	0.0302	M	pea2
WT vs. pho4	0.1109	-0.09441 to 0.3162	No	ns	0.6487	N	pho4
WT vs. slt2	0.3701	0.1648 to 0.5754	Yes	****	<0.0001	P	slt2
WT vs. sch9	0.5574	0.3521 to 0.7627	Yes	****	<0.0001	Q	sch9
WT vs. pbs2	0.5853	0.3800 to 0.7906	Yes	****	<0.0001	R	pbs2
WT vs. msn2	0.428	0.2227 to 0.6333	Yes	****	<0.0001	S	msn2
WT vs. tor1	0.4201	0.2148 to 0.6254	Yes	****	<0.0001	T	tor1
Test details	Mean 1	Mean 2	Mean Diff.	SE of diff.	n1	n2	q	DF
WT vs. flo11	0.9961	0.08672	0.9094	0.06771	3	3	13.43	38
WT vs. opi1	0.9961	0.04673	0.9494	0.06771	3	3	14.02	38
WT vs. bud8	0.9961	0.6541	0.342	0.06771	3	3	5.051	38
WT vs. tec1	0.9961	0.6864	0.3097	0.06771	3	3	4.574	38
WT vs. rim101	0.9961	0.3732	0.623	0.06771	3	3	9.2	38
WT vs. pho85	0.9961	0.8959	0.1002	0.06771	3	3	1.48	38
WT vs. rtg3	0.9961	0.3266	0.6695	0.06771	3	3	9.887	38
WT vs. spt8	0.9961	0.3587	0.6374	0.06771	3	3	9.413	38
WT vs. elp2	0.9961	0.6022	0.394	0.06771	3	3	5.818	38
WT vs. sin3	0.9961	0.1762	0.8199	0.06771	3	3	12.11	38
WT vs. ras2	0.9961	0.5141	0.482	0.06771	3	3	7.118	38
WT vs. pea2	0.9961	0.7768	0.2193	0.06771	3	3	3.239	38
WT vs. pho4	0.9961	0.8852	0.1109	0.06771	3	3	1.638	38
WT vs. slt2	0.9961	0.6261	0.3701	0.06771	3	3	5.465	38
WT vs. sch9	0.9961	0.4387	0.5574	0.06771	3	3	8.231	38
WT vs. pbs2	0.9961	0.4108	0.5853	0.06771	3	3	8.644	38
WT vs. msn2	0.9961	0.5682	0.428	0.06771	3	3	6.32	38
WT vs. tor1	0.9961	0.576	0.4201	0.06771	3	3	6.204	38

## Sheet: SLPD
WT vs mutant comparisons								KEY
Number of families	1							a =	statistical test used
Number of comparisons per family	19							b =	mean difference between comparisons
Alpha	0.05							c =	confidence interval of difference
a	b	c	d	e	f	g	h	d =	signficance threshold met
Dunnett's multiple comparisons test	Mean Diff.	95.00% CI of diff.	Below threshold?	Summary	Adjusted P Value	A-?		e =	(ns) > 0.05, (*) < 0.05, (**) < 0.01, (***) < 0.001, (****) < 0.0001
WT vs. flo11	1.15	0.9241 to 1.376	Yes	****	<0.0001	B	flo11	f =	Adjusted P Value for multiple comparisons
WT vs. opi1	0.9851	0.7591 to 1.211	Yes	****	<0.0001	C	opi1	g =	Comparisons
WT vs. bud8	1.07	0.8442 to 1.296	Yes	****	<0.0001	D	bud8	h =	mutant being compared
WT vs. tec1	0.564	0.3380 to 0.7900	Yes	****	<0.0001	E	tec1
WT vs. rim101	0.995	0.7690 to 1.221	Yes	****	<0.0001	F	rim101
WT vs. pho85	0.5121	0.2861 to 0.7381	Yes	****	<0.0001	G	pho85
WT vs. rtg3	-0.6305	-0.8565 to -0.4045	Yes	****	<0.0001	H	rtg3
WT vs. spt8	0.8993	0.6733 to 1.125	Yes	****	<0.0001	I	spt8
WT vs. elp2	0.3318	0.1058 to 0.5578	Yes	**	0.001	J	elp2
WT vs. sin3	0.07558	-0.1504 to 0.3016	No	ns	0.9808	K	sin3
WT vs. ras2	0.8443	0.6183 to 1.070	Yes	****	<0.0001	L	ras2
WT vs. pea2	0.8788	0.6528 to 1.105	Yes	****	<0.0001	M	pea2
WT vs. pho4	0.7852	0.5592 to 1.011	Yes	****	<0.0001	N	pho4
WT vs. snf1	1.034	0.8077 to 1.260	Yes	****	<0.0001	O	snf1
WT vs. slt2	0.3746	0.1486 to 0.6006	Yes	***	0.0002	P	slt2
WT vs. sch9	-0.1252	-0.3512 to 0.1008	No	ns	0.6264	Q	sch9
WT vs. pbs2	0.07533	-0.1507 to 0.3013	No	ns	0.9815	R	pbs2
WT vs. msn2	0.1809	-0.04515 to 0.4069	No	ns	0.1883	S	msn2
WT vs. tor1	0.102	-0.1240 to 0.3280	No	ns	0.8444	T	tor1
Test details	Mean 1	Mean 2	Mean Diff.	SE of diff.	n1	n2	q	DF
WT vs. flo11	1.15	0	1.15	0.07434	3	3	15.47	40
WT vs. opi1	1.15	0.165	0.9851	0.07434	3	3	13.25	40
WT vs. bud8	1.15	0.07985	1.07	0.07434	3	3	14.4	40
WT vs. tec1	1.15	0.5861	0.564	0.07434	3	3	7.586	40
WT vs. rim101	1.15	0.1551	0.995	0.07434	3	3	13.38	40
WT vs. pho85	1.15	0.638	0.5121	0.07434	3	3	6.888	40
WT vs. rtg3	1.15	1.781	-0.6305	0.07434	3	3	8.482	40
WT vs. spt8	1.15	0.2508	0.8993	0.07434	3	3	12.1	40
WT vs. elp2	1.15	0.8183	0.3318	0.07434	3	3	4.463	40
WT vs. sin3	1.15	1.075	0.07558	0.07434	3	3	1.017	40
WT vs. ras2	1.15	0.3057	0.8443	0.07434	3	3	11.36	40
WT vs. pea2	1.15	0.2713	0.8788	0.07434	3	3	11.82	40
WT vs. pho4	1.15	0.3649	0.7852	0.07434	3	3	10.56	40
WT vs. snf1	1.15	0.1164	1.034	0.07434	3	3	13.9	40
WT vs. slt2	1.15	0.7755	0.3746	0.07434	3	3	5.039	40
WT vs. sch9	1.15	1.275	-0.1252	0.07434	3	3	1.684	40
WT vs. pbs2	1.15	1.075	0.07533	0.07434	3	3	1.013	40
WT vs. msn2	1.15	0.9692	0.1809	0.07434	3	3	2.433	40
WT vs. tor1	1.15	1.048	0.102	0.07434	3	3	1.373	40

## Sheet: ME
WT vs mutant comparisons								KEY
Number of families	1							a =	statistical test used
Number of comparisons per family	19							b =	mean difference between comparisons
Alpha	0.05							c =	confidence interval of difference
a	b	c	d	e	f	g	h	d =	signficance threshold met
Dunnett's multiple comparisons test	Mean Diff.	95.00% CI of diff.	Below threshold?	Summary	Adjusted P Value	A-?		e =	(ns) > 0.05, (*) < 0.05, (**) < 0.01, (***) < 0.001, (****) < 0.0001
WT vs. flo11	0.8265	0.6481 to 1.005	Yes	****	<0.0001	B	flo11	f =	Adjusted P Value for multiple comparisons
WT vs. opi1	0.839	0.6605 to 1.017	Yes	****	<0.0001	C	opi1	g =	Comparisons
WT vs. bud8	0.7998	0.6213 to 0.9783	Yes	****	<0.0001	D	bud8	h =	mutant being compared
WT vs. tec1	0.7173	0.5388 to 0.8957	Yes	****	<0.0001	E	tec1
WT vs. rim101	0.8416	0.6631 to 1.020	Yes	****	<0.0001	F	rim101
WT vs. pho85	0.5994	0.4209 to 0.7779	Yes	****	<0.0001	G	pho85
WT vs. rtg3	0.6111	0.4326 to 0.7895	Yes	****	<0.0001	H	rtg3
WT vs. spt8	0.6447	0.4662 to 0.8232	Yes	****	<0.0001	I	spt8
WT vs. elp2	0.137	-0.04152 to 0.3154	No	ns	0.2281	J	elp2
WT vs. sin3	0.2964	0.1179 to 0.4748	Yes	***	0.0002	K	sin3
WT vs. ras2	0.2754	0.09695 to 0.4539	Yes	***	0.0005	L	ras2
WT vs. pea2	0.604	0.4255 to 0.7824	Yes	****	<0.0001	M	pea2
WT vs. pho4	-0.1048	-0.2833 to 0.07364	No	ns	0.5513	N	pho4
WT vs. snf1	0.3606	0.1822 to 0.5391	Yes	****	<0.0001	O	snf1
WT vs. slt2	0.04301	-0.1355 to 0.2215	No	ns	0.9959	P	slt2
WT vs. sch9	0.0238	-0.1547 to 0.2023	No	ns	0.9994	Q	sch9
WT vs. pbs2	-0.04557	-0.2240 to 0.1329	No	ns	0.9954	R	pbs2
WT vs. msn2	-0.1317	-0.3101 to 0.04680	No	ns	0.2691	S	msn2
WT vs. tor1	0.0538	-0.1247 to 0.2323	No	ns	0.9891	T	tor1
Test details	Mean 1	Mean 2	Mean Diff.	SE of diff.	n1	n2	q	DF
WT vs. flo11	0.9417	0.1151	0.8265	0.05871	3	3	14.08	40
WT vs. opi1	0.9417	0.1027	0.839	0.05871	3	3	14.29	40
WT vs. bud8	0.9417	0.1419	0.7998	0.05871	3	3	13.62	40
WT vs. tec1	0.9417	0.2244	0.7173	0.05871	3	3	12.22	40
WT vs. rim101	0.9417	0.1001	0.8416	0.05871	3	3	14.33	40
WT vs. pho85	0.9417	0.3423	0.5994	0.05871	3	3	10.21	40
WT vs. rtg3	0.9417	0.3306	0.6111	0.05871	3	3	10.41	40
WT vs. spt8	0.9417	0.297	0.6447	0.05871	3	3	10.98	40
WT vs. elp2	0.9417	0.8047	0.137	0.05871	3	3	2.333	40
WT vs. sin3	0.9417	0.6453	0.2964	0.05871	3	3	5.048	40
WT vs. ras2	0.9417	0.6662	0.2754	0.05871	3	3	4.691	40
WT vs. pea2	0.9417	0.3377	0.604	0.05871	3	3	10.29	40
WT vs. pho4	0.9417	1.047	-0.1048	0.05871	3	3	1.786	40
WT vs. snf1	0.9417	0.581	0.3606	0.05871	3	3	6.143	40
WT vs. slt2	0.9417	0.8987	0.04301	0.05871	3	3	0.7327	40
WT vs. sch9	0.9417	0.9179	0.0238	0.05871	3	3	0.4053	40
WT vs. pbs2	0.9417	0.9872	-0.04557	0.05871	3	3	0.7763	40
WT vs. msn2	0.9417	1.073	-0.1317	0.05871	3	3	2.243	40
WT vs. tor1	0.9417	0.8879	0.0538	0.05871	3	3	0.9164	40

## Sheet: SD
WT vs mutant comparisons								KEY
Number of families	1							a =	statistical test used
Number of comparisons per family	19							b =	mean difference between comparisons
Alpha	0.05							c =	confidence interval of difference
a	b	c	d	e	f	g	h	d =	signficance threshold met
Dunnett's multiple comparisons test	Mean Diff.	95.00% CI of diff.	Below threshold?	Summary	Adjusted P Value	A-?		e =	(ns) > 0.05, (*) < 0.05, (**) < 0.01, (***) < 0.001, (****) < 0.0001
WT vs. flo11	1.028	0.6169 to 1.438	Yes	****	<0.0001	B	flo11	f =	Adjusted P Value for multiple comparisons
WT vs. opi1	1.028	0.6169 to 1.438	Yes	****	<0.0001	C	opi1	g =	Comparisons
WT vs. bud8	0.9223	0.5117 to 1.333	Yes	****	<0.0001	D	bud8	h =	mutant being compared
WT vs. tec1	0.6396	0.2290 to 1.050	Yes	***	0.0005	E	tec1
WT vs. rim101	1.028	0.6169 to 1.438	Yes	****	<0.0001	F	rim101
WT vs. pho85	-0.3829	-0.7936 to 0.02772	No	ns	0.0806	G	pho85
WT vs. rtg3	0.3921	-0.01858 to 0.8027	No	ns	0.0691	H	rtg3
WT vs. spt8	0.6883	0.2777 to 1.099	Yes	***	0.0002	I	spt8
WT vs. elp2	0.3263	-0.08437 to 0.7369	No	ns	0.1949	J	elp2
WT vs. sin3	-0.4098	-0.8205 to 0.0008284	No	ns	0.0507	K	sin3
WT vs. ras2	0.4751	0.06444 to 0.8857	Yes	*	0.015	L	ras2
WT vs. pea2	0.8621	0.4514 to 1.273	Yes	****	<0.0001	M	pea2
WT vs. pho4	0.1619	-0.2487 to 0.5726	No	ns	0.9309	N	pho4
WT vs. snf1	0.4792	0.06857 to 0.8899	Yes	*	0.0138	O	snf1
WT vs. slt2	-0.1462	-0.5569 to 0.2644	No	ns	0.9673	P	slt2
WT vs. sch9	-0.1801	-0.5908 to 0.2305	No	ns	0.8671	Q	sch9
WT vs. pbs2	-0.04222	-0.4529 to 0.3684	No	ns	0.9996	R	pbs2
WT vs. msn2	0.1438	-0.2668 to 0.5545	No	ns	0.9715	S	msn2
WT vs. tor1	-0.7906	-1.201 to -0.3800	Yes	****	<0.0001	T	tor1
Test details	Mean 1	Mean 2	Mean Diff.	SE of diff.	n1	n2	q	DF
WT vs. flo11	1.028	0	1.028	0.1351	3	3	7.607	40
WT vs. opi1	1.028	0	1.028	0.1351	3	3	7.607	40
WT vs. bud8	1.028	0.1053	0.9223	0.1351	3	3	6.828	40
WT vs. tec1	1.028	0.388	0.6396	0.1351	3	3	4.735	40
WT vs. rim101	1.028	0	1.028	0.1351	3	3	7.607	40
WT vs. pho85	1.028	1.41	-0.3829	0.1351	3	3	2.835	40
WT vs. rtg3	1.028	0.6355	0.3921	0.1351	3	3	2.902	40
WT vs. spt8	1.028	0.3393	0.6883	0.1351	3	3	5.096	40
WT vs. elp2	1.028	0.7013	0.3263	0.1351	3	3	2.415	40
WT vs. sin3	1.028	1.437	-0.4098	0.1351	3	3	3.034	40
WT vs. ras2	1.028	0.5525	0.4751	0.1351	3	3	3.517	40
WT vs. pea2	1.028	0.1655	0.8621	0.1351	3	3	6.382	40
WT vs. pho4	1.028	0.8656	0.1619	0.1351	3	3	1.199	40
WT vs. snf1	1.028	0.5484	0.4792	0.1351	3	3	3.548	40
WT vs. slt2	1.028	1.174	-0.1462	0.1351	3	3	1.082	40
WT vs. sch9	1.028	1.208	-0.1801	0.1351	3	3	1.333	40
WT vs. pbs2	1.028	1.07	-0.04222	0.1351	3	3	0.3125	40
WT vs. msn2	1.028	0.8838	0.1438	0.1351	3	3	1.065	40
WT vs. tor1	1.028	1.818	-0.7906	0.1351	3	3	5.853	40

## Sheet: YP
WT vs mutant comparisons								KEY
Number of families	1							a =	statistical test used
Number of comparisons per family	18							b =	mean difference between comparisons
Alpha	0.05							c =	confidence interval of difference
a	b	c	d	e	f	g	h	d =	signficance threshold met
Dunnett's multiple comparisons test	Mean Diff.	95.00% CI of diff.	Below threshold?	Summary	Adjusted P Value	A-?		e =	(ns) > 0.05, (*) < 0.05, (**) < 0.01, (***) < 0.001, (****) < 0.0001
WT vs. flo11	0.8622	0.5491 to 1.175	Yes	****	<0.0001	B	flo11	f =	Adjusted P Value for multiple comparisons
WT vs. opi1	0.4411	0.1280 to 0.7543	Yes	**	0.0019	C	opi1	g =	Comparisons
WT vs. bud8	0.03699	-0.2762 to 0.3502	No	ns	0.9995	D	bud8	h =	mutant being compared
WT vs. tec1	0.5867	0.2735 to 0.8999	Yes	****	<0.0001	E	tec1
WT vs. rim101	0.8005	0.4873 to 1.114	Yes	****	<0.0001	F	rim101
WT vs. pho85	0.6232	0.3100 to 0.9364	Yes	****	<0.0001	G	pho85
WT vs. rtg3	-0.1308	-0.4440 to 0.1824	No	ns	0.8925	H	rtg3
WT vs. spt8	0.2585	-0.05470 to 0.5716	No	ns	0.1601	I	spt8
WT vs. elp2	0.2424	-0.07078 to 0.5556	No	ns	0.2169	J	elp2
WT vs. sin3	0.4294	0.1163 to 0.7426	Yes	**	0.0026	K	sin3
WT vs. ras2	0.5039	0.1908 to 0.8171	Yes	***	0.0003	L	ras2
WT vs. pea2	0.235	-0.07813 to 0.5482	No	ns	0.2474	M	pea2
WT vs. pho4	0.06984	-0.2433 to 0.3830	No	ns	0.999	N	pho4
WT vs. slt2	-0.2355	-0.5486 to 0.07771	No	ns	0.2457	P	slt2
WT vs. sch9	0.08437	-0.2288 to 0.3975	No	ns	0.9949	Q	sch9
WT vs. pbs2	-0.2118	-0.5250 to 0.1013	No	ns	0.3645	R	pbs2
WT vs. msn2	-0.342	-0.6552 to -0.02885	Yes	*	0.0252	S	msn2
WT vs. tor1	0.1533	-0.1599 to 0.4665	No	ns	0.76	T	tor1
Test details	Mean 1	Mean 2	Mean Diff.	SE of diff.	n1	n2	q	DF
WT vs. flo11	0.9212	0.05896	0.8622	0.1033	3	3	8.348	38
WT vs. opi1	0.9212	0.4801	0.4411	0.1033	3	3	4.271	38
WT vs. bud8	0.9212	0.8842	0.03699	0.1033	3	3	0.3581	38
WT vs. tec1	0.9212	0.3345	0.5867	0.1033	3	3	5.68	38
WT vs. rim101	0.9212	0.1207	0.8005	0.1033	3	3	7.75	38
WT vs. pho85	0.9212	0.298	0.6232	0.1033	3	3	6.034	38
WT vs. rtg3	0.9212	1.052	-0.1308	0.1033	3	3	1.266	38
WT vs. spt8	0.9212	0.6627	0.2585	0.1033	3	3	2.502	38
WT vs. elp2	0.9212	0.6788	0.2424	0.1033	3	3	2.347	38
WT vs. sin3	0.9212	0.4918	0.4294	0.1033	3	3	4.158	38
WT vs. ras2	0.9212	0.4173	0.5039	0.1033	3	3	4.879	38
WT vs. pea2	0.9212	0.6862	0.235	0.1033	3	3	2.276	38
WT vs. pho4	0.9212	0.8514	0.06984	0.1033	3	3	0.6762	38
WT vs. slt2	0.9212	1.157	-0.2355	0.1033	3	3	2.28	38
WT vs. sch9	0.9212	0.8368	0.08437	0.1033	3	3	0.8169	38
WT vs. pbs2	0.9212	1.133	-0.2118	0.1033	3	3	2.051	38
WT vs. msn2	0.9212	1.263	-0.342	0.1033	3	3	3.311	38
WT vs. tor1	0.9212	0.7679	0.1533	0.1033	3	3	1.484	38

## Sheet: SLAD
WT vs mutant comparisons								KEY
Number of families	1							a =	statistical test used
Number of comparisons per family	19							b =	mean difference between comparisons
Alpha	0.05							c =	confidence interval of difference
a	b	c	d	e	f	g	h	d =	signficance threshold met
Dunnett's multiple comparisons test	Mean Diff.	95.00% CI of diff.	Below threshold?	Summary	Adjusted P Value	A-?		e =	(ns) > 0.05, (*) < 0.05, (**) < 0.01, (***) < 0.001, (****) < 0.0001
WT vs. flo11	0.95	0.5146 to 1.385	Yes	****	<0.0001	B	flo11	f =	Adjusted P Value for multiple comparisons
WT vs. opi1	0.95	0.5146 to 1.385	Yes	****	<0.0001	C	opi1	g =	Comparisons
WT vs. bud8	0.95	0.5146 to 1.385	Yes	****	<0.0001	D	bud8	h =	mutant being compared
WT vs. tec1	0.95	0.5146 to 1.385	Yes	****	<0.0001	E	tec1
WT vs. rim101	0.95	0.5146 to 1.385	Yes	****	<0.0001	F	rim101
WT vs. pho85	0.4156	-0.01986 to 0.8511	No	ns	0.0692	G	pho85
WT vs. rtg3	-0.1123	-0.5478 to 0.3232	No	ns	0.9954	H	rtg3
WT vs. spt8	0.4708	0.03539 to 0.9063	Yes	*	0.0272	I	spt8
WT vs. elp2	0.7298	0.2943 to 1.165	Yes	***	0.0002	J	elp2
WT vs. sin3	0.4928	0.05731 to 0.9282	Yes	*	0.0183	K	sin3
WT vs. ras2	0.5918	0.1564 to 1.027	Yes	**	0.0027	L	ras2
WT vs. pea2	0.95	0.5146 to 1.385	Yes	****	<0.0001	M	pea2
WT vs. pho4	-0.104	-0.5394 to 0.3315	No	ns	0.996	N	pho4
WT vs. snf1	-0.2148	-0.6502 to 0.2207	No	ns	0.7617	O	snf1
WT vs. slt2	-0.5873	-1.023 to -0.1518	Yes	**	0.003	P	slt2
WT vs. sch9	0.1615	-0.2740 to 0.5969	No	ns	0.9552	Q	sch9
WT vs. pbs2	-0.2508	-0.6863 to 0.1847	No	ns	0.5771	R	pbs2
WT vs. msn2	0.3057	-0.1298 to 0.7411	No	ns	0.3255	S	msn2
WT vs. tor1	-0.2228	-0.6582 to 0.2127	No	ns	0.7219	T	tor1
Test details	Mean 1	Mean 2	Mean Diff.	SE of diff.	n1	n2	q	DF
WT vs. flo11	0.95	0	0.95	0.1432	3	3	6.632	40
WT vs. opi1	0.95	0	0.95	0.1432	3	3	6.632	40
WT vs. bud8	0.95	0	0.95	0.1432	3	3	6.632	40
WT vs. tec1	0.95	0	0.95	0.1432	3	3	6.632	40
WT vs. rim101	0.95	0	0.95	0.1432	3	3	6.632	40
WT vs. pho85	0.95	0.5344	0.4156	0.1432	3	3	2.901	40
WT vs. rtg3	0.95	1.062	-0.1123	0.1432	3	3	0.784	40
WT vs. spt8	0.95	0.4792	0.4708	0.1432	3	3	3.287	40
WT vs. elp2	0.95	0.2202	0.7298	0.1432	3	3	5.095	40
WT vs. sin3	0.95	0.4572	0.4928	0.1432	3	3	3.44	40
WT vs. ras2	0.95	0.3582	0.5918	0.1432	3	3	4.132	40
WT vs. pea2	0.95	0	0.95	0.1432	3	3	6.632	40
WT vs. pho4	0.95	1.054	-0.104	0.1432	3	3	0.7259	40
WT vs. snf1	0.95	1.165	-0.2148	0.1432	3	3	1.499	40
WT vs. slt2	0.95	1.537	-0.5873	0.1432	3	3	4.1	40
WT vs. sch9	0.95	0.7886	0.1615	0.1432	3	3	1.127	40
WT vs. pbs2	0.95	1.201	-0.2508	0.1432	3	3	1.751	40
WT vs. msn2	0.95	0.6444	0.3057	0.1432	3	3	2.134	40
WT vs. tor1	0.95	1.173	-0.2228	0.1432	3	3	1.555	40

[truncated: 1 more sheets: +EtOH]
