# Supplementary material for: Gene by Environment Interactions reveal new regulatory aspects of signaling network plasticity
Source: PLoS Genet. 2022 Jan 4;18(1):e1009988. doi: 10.1371/journal.pgen.1009988 (PMC8759647; doi:10.1371/journal.pgen.1009988)
Supplement: S3 File — (XLSX) [file pgen.1009988.s019.xlsx]

## Sheet: YPD
Mutant vs Mutant comparisons							KEY
Number of families	1						a =	statistical test used
Number of comparisons per family	171						b =	mean difference between comparisons
Alpha	0.05						c =	confidence interval of difference
a	b	c	d	e	f	g	d =	signficance threshold met
Tukey's multiple comparisons test	Mean Diff.	95.00% CI of diff.	Below threshold?	Summary	Adjusted P Value	Comparisons	e =	(ns) > 0.05, (*) < 0.05, (**) < 0.01, (***) < 0.001, (****) < 0.0001
flo11 vs. opi1	-0.03382	-0.3980 to 0.3304	No	ns	>0.9999	B-C	f =	Adjusted P Value for multiple comparisons
flo11 vs. bud8	-0.07062	-0.4348 to 0.2936	No	ns	>0.9999	B-D	g =	Comparisons
flo11 vs. tec1	-0.1272	-0.4914 to 0.2370	No	ns	0.9972	B-E
flo11 vs. rim101	-0.1698	-0.5340 to 0.1944	No	ns	0.9502	B-F
flo11 vs. pho85	-0.2665	-0.6307 to 0.09771	No	ns	0.399	B-G
flo11 vs. rtg3	-0.28	-0.6442 to 0.08420	No	ns	0.3182	B-H
flo11 vs. spt8	-0.2858	-0.6500 to 0.07841	No	ns	0.2868	B-I
flo11 vs. elp2	-0.3645	-0.7287 to -0.0003280	Yes	*	0.0496	B-J
flo11 vs. sin3	-0.3749	-0.7391 to -0.01066	Yes	*	0.0379	B-K
flo11 vs. ras2	-0.3883	-0.7525 to -0.02404	Yes	*	0.0266	B-L
flo11 vs. pea2	-0.4202	-0.7844 to -0.05598	Yes	*	0.0109	B-M
flo11 vs. pho4	-0.781	-1.145 to -0.4168	Yes	****	<0.0001	B-N
flo11 vs. snf1	-0.8952	-1.259 to -0.5310	Yes	****	<0.0001	B-O
flo11 vs. slt2	-0.9269	-1.291 to -0.5627	Yes	****	<0.0001	B-P
flo11 vs. sch9	-1.034	-1.398 to -0.6693	Yes	****	<0.0001	B-Q
flo11 vs. pbs2	-1.043	-1.407 to -0.6786	Yes	****	<0.0001	B-R
flo11 vs. msn2	-1.181	-1.546 to -0.8172	Yes	****	<0.0001	B-S
flo11 vs. tor1	-1.344	-1.709 to -0.9802	Yes	****	<0.0001	B-T
opi1 vs. bud8	-0.0368	-0.4010 to 0.3274	No	ns	>0.9999	C-D
opi1 vs. tec1	-0.09341	-0.4576 to 0.2708	No	ns	>0.9999	C-E
opi1 vs. rim101	-0.136	-0.5002 to 0.2282	No	ns	0.9942	C-F
opi1 vs. pho85	-0.2327	-0.5969 to 0.1315	No	ns	0.6301	C-G
opi1 vs. rtg3	-0.2462	-0.6104 to 0.1180	No	ns	0.5354	C-H
opi1 vs. spt8	-0.252	-0.6162 to 0.1122	No	ns	0.4953	C-I
opi1 vs. elp2	-0.3307	-0.6949 to 0.03349	No	ns	0.1129	C-J
opi1 vs. sin3	-0.3411	-0.7053 to 0.02316	No	ns	0.0886	C-K
opi1 vs. ras2	-0.3544	-0.7186 to 0.009780	No	ns	0.064	C-L
opi1 vs. pea2	-0.3864	-0.7506 to -0.02215	Yes	*	0.0279	C-M
opi1 vs. pho4	-0.7472	-1.111 to -0.3830	Yes	****	<0.0001	C-N
opi1 vs. snf1	-0.8614	-1.226 to -0.4971	Yes	****	<0.0001	C-O
opi1 vs. slt2	-0.8931	-1.257 to -0.5289	Yes	****	<0.0001	C-P
opi1 vs. sch9	-0.9997	-1.364 to -0.6355	Yes	****	<0.0001	C-Q
opi1 vs. pbs2	-1.009	-1.373 to -0.6448	Yes	****	<0.0001	C-R
opi1 vs. msn2	-1.148	-1.512 to -0.7834	Yes	****	<0.0001	C-S
opi1 vs. tor1	-1.311	-1.675 to -0.9464	Yes	****	<0.0001	C-T
bud8 vs. tec1	-0.05662	-0.4208 to 0.3076	No	ns	>0.9999	D-E
bud8 vs. rim101	-0.0992	-0.4634 to 0.2650	No	ns	0.9999	D-F
bud8 vs. pho85	-0.1959	-0.5601 to 0.1683	No	ns	0.8555	D-G
bud8 vs. rtg3	-0.2094	-0.5736 to 0.1548	No	ns	0.7825	D-H
bud8 vs. spt8	-0.2152	-0.5794 to 0.1490	No	ns	0.7471	D-I
bud8 vs. elp2	-0.2939	-0.6581 to 0.07029	No	ns	0.2462	D-J
bud8 vs. sin3	-0.3043	-0.6685 to 0.05995	No	ns	0.2006	D-K
bud8 vs. ras2	-0.3176	-0.6818 to 0.04657	No	ns	0.1513	D-L
bud8 vs. pea2	-0.3496	-0.7138 to 0.01464	No	ns	0.0721	D-M
bud8 vs. pho4	-0.7104	-1.075 to -0.3462	Yes	****	<0.0001	D-N
bud8 vs. snf1	-0.8246	-1.189 to -0.4603	Yes	****	<0.0001	D-O
bud8 vs. slt2	-0.8563	-1.221 to -0.4921	Yes	****	<0.0001	D-P
bud8 vs. sch9	-0.9629	-1.327 to -0.5987	Yes	****	<0.0001	D-Q
bud8 vs. pbs2	-0.9722	-1.336 to -0.6080	Yes	****	<0.0001	D-R
bud8 vs. msn2	-1.111	-1.475 to -0.7466	Yes	****	<0.0001	D-S
bud8 vs. tor1	-1.274	-1.638 to -0.9096	Yes	****	<0.0001	D-T
tec1 vs. rim101	-0.04258	-0.4068 to 0.3216	No	ns	>0.9999	E-F
tec1 vs. pho85	-0.1393	-0.5035 to 0.2249	No	ns	0.9925	E-G
tec1 vs. rtg3	-0.1528	-0.5170 to 0.2114	No	ns	0.9808	E-H
tec1 vs. spt8	-0.1586	-0.5228 to 0.2056	No	ns	0.9727	E-I
tec1 vs. elp2	-0.2373	-0.6015 to 0.1269	No	ns	0.5977	E-J
tec1 vs. sin3	-0.2476	-0.6118 to 0.1166	No	ns	0.5253	E-K
tec1 vs. ras2	-0.261	-0.6252 to 0.1032	No	ns	0.4344	E-L
tec1 vs. pea2	-0.293	-0.6572 to 0.07126	No	ns	0.2508	E-M
tec1 vs. pho4	-0.6538	-1.018 to -0.2895	Yes	****	<0.0001	E-N
tec1 vs. snf1	-0.7679	-1.132 to -0.4037	Yes	****	<0.0001	E-O
tec1 vs. slt2	-0.7997	-1.164 to -0.4355	Yes	****	<0.0001	E-P
tec1 vs. sch9	-0.9063	-1.271 to -0.5421	Yes	****	<0.0001	E-Q
tec1 vs. pbs2	-0.9156	-1.280 to -0.5514	Yes	****	<0.0001	E-R
tec1 vs. msn2	-1.054	-1.418 to -0.6900	Yes	****	<0.0001	E-S
tec1 vs. tor1	-1.217	-1.581 to -0.8530	Yes	****	<0.0001	E-T
rim101 vs. pho85	-0.09668	-0.4609 to 0.2675	No	ns	>0.9999	F-G
rim101 vs. rtg3	-0.1102	-0.4744 to 0.2540	No	ns	0.9995	F-H
rim101 vs. spt8	-0.116	-0.4802 to 0.2482	No	ns	0.9991	F-I
rim101 vs. elp2	-0.1947	-0.5589 to 0.1695	No	ns	0.861	F-J
rim101 vs. sin3	-0.2051	-0.5693 to 0.1591	No	ns	0.8075	F-K
rim101 vs. ras2	-0.2184	-0.5826 to 0.1458	No	ns	0.7263	F-L
rim101 vs. pea2	-0.2504	-0.6146 to 0.1138	No	ns	0.5063	F-M
rim101 vs. pho4	-0.6112	-0.9754 to -0.2470	Yes	****	<0.0001	F-N
rim101 vs. snf1	-0.7254	-1.090 to -0.3612	Yes	****	<0.0001	F-O
rim101 vs. slt2	-0.7571	-1.121 to -0.3929	Yes	****	<0.0001	F-P
rim101 vs. sch9	-0.8637	-1.228 to -0.4995	Yes	****	<0.0001	F-Q
rim101 vs. pbs2	-0.873	-1.237 to -0.5088	Yes	****	<0.0001	F-R
rim101 vs. msn2	-1.012	-1.376 to -0.6474	Yes	****	<0.0001	F-S
rim101 vs. tor1	-1.175	-1.539 to -0.8104	Yes	****	<0.0001	F-T
pho85 vs. rtg3	-0.01352	-0.3777 to 0.3507	No	ns	>0.9999	G-H
pho85 vs. spt8	-0.01931	-0.3835 to 0.3449	No	ns	>0.9999	G-I
pho85 vs. elp2	-0.09804	-0.4623 to 0.2662	No	ns	0.9999	G-J
pho85 vs. sin3	-0.1084	-0.4726 to 0.2558	No	ns	0.9996	G-K
pho85 vs. ras2	-0.1218	-0.4860 to 0.2425	No	ns	0.9984	G-L
pho85 vs. pea2	-0.1537	-0.5179 to 0.2105	No	ns	0.9796	G-M
pho85 vs. pho4	-0.5145	-0.8787 to -0.1503	Yes	***	0.0006	G-N
pho85 vs. snf1	-0.6287	-0.9929 to -0.2645	Yes	****	<0.0001	G-O
pho85 vs. slt2	-0.6604	-1.025 to -0.2962	Yes	****	<0.0001	G-P
pho85 vs. sch9	-0.767	-1.131 to -0.4028	Yes	****	<0.0001	G-Q
pho85 vs. pbs2	-0.7763	-1.141 to -0.4121	Yes	****	<0.0001	G-R
pho85 vs. msn2	-0.9149	-1.279 to -0.5507	Yes	****	<0.0001	G-S
pho85 vs. tor1	-1.078	-1.442 to -0.7137	Yes	****	<0.0001	G-T
rtg3 vs. spt8	-0.005791	-0.3700 to 0.3584	No	ns	>0.9999	H-I
rtg3 vs. elp2	-0.08453	-0.4487 to 0.2797	No	ns	>0.9999	H-J
rtg3 vs. sin3	-0.09486	-0.4591 to 0.2693	No	ns	>0.9999	H-K
rtg3 vs. ras2	-0.1082	-0.4724 to 0.2560	No	ns	0.9996	H-L
rtg3 vs. pea2	-0.1402	-0.5044 to 0.2240	No	ns	0.9919	H-M
rtg3 vs. pho4	-0.501	-0.8652 to -0.1368	Yes	***	0.001	H-N
rtg3 vs. snf1	-0.6152	-0.9794 to -0.2510	Yes	****	<0.0001	H-O
rtg3 vs. slt2	-0.6469	-1.011 to -0.2827	Yes	****	<0.0001	H-P
rtg3 vs. sch9	-0.7535	-1.118 to -0.3893	Yes	****	<0.0001	H-Q
rtg3 vs. pbs2	-0.7628	-1.127 to -0.3986	Yes	****	<0.0001	H-R
rtg3 vs. msn2	-0.9014	-1.266 to -0.5372	Yes	****	<0.0001	H-S
rtg3 vs. tor1	-1.064	-1.429 to -0.7002	Yes	****	<0.0001	H-T
spt8 vs. elp2	-0.07873	-0.4429 to 0.2855	No	ns	>0.9999	I-J
spt8 vs. sin3	-0.08907	-0.4533 to 0.2751	No	ns	>0.9999	I-K
spt8 vs. ras2	-0.1024	-0.4667 to 0.2618	No	ns	0.9998	I-L
spt8 vs. pea2	-0.1344	-0.4986 to 0.2298	No	ns	0.9949	I-M
spt8 vs. pho4	-0.4952	-0.8594 to -0.1310	Yes	**	0.0012	I-N
spt8 vs. snf1	-0.6094	-0.9736 to -0.2452	Yes	****	<0.0001	I-O
spt8 vs. slt2	-0.6411	-1.005 to -0.2769	Yes	****	<0.0001	I-P
spt8 vs. sch9	-0.7477	-1.112 to -0.3835	Yes	****	<0.0001	I-Q
spt8 vs. pbs2	-0.757	-1.121 to -0.3928	Yes	****	<0.0001	I-R
spt8 vs. msn2	-0.8956	-1.260 to -0.5314	Yes	****	<0.0001	I-S
spt8 vs. tor1	-1.059	-1.423 to -0.6944	Yes	****	<0.0001	I-T
elp2 vs. sin3	-0.01034	-0.3745 to 0.3539	No	ns	>0.9999	J-K
elp2 vs. ras2	-0.02371	-0.3879 to 0.3405	No	ns	>0.9999	J-L
elp2 vs. pea2	-0.05565	-0.4199 to 0.3086	No	ns	>0.9999	J-M
elp2 vs. pho4	-0.4164	-0.7807 to -0.05224	Yes	*	0.0121	J-N
elp2 vs. snf1	-0.5306	-0.8948 to -0.1664	Yes	***	0.0004	J-O
elp2 vs. slt2	-0.5624	-0.9266 to -0.1982	Yes	***	0.0001	J-P
elp2 vs. sch9	-0.669	-1.033 to -0.3048	Yes	****	<0.0001	J-Q
elp2 vs. pbs2	-0.6783	-1.042 to -0.3141	Yes	****	<0.0001	J-R
elp2 vs. msn2	-0.8169	-1.181 to -0.4527	Yes	****	<0.0001	J-S
elp2 vs. tor1	-0.9799	-1.344 to -0.6157	Yes	****	<0.0001	J-T
sin3 vs. ras2	-0.01338	-0.3776 to 0.3508	No	ns	>0.9999	K-L
sin3 vs. pea2	-0.04531	-0.4095 to 0.3189	No	ns	>0.9999	K-M
sin3 vs. pho4	-0.4061	-0.7703 to -0.04190	Yes	*	0.0162	K-N
sin3 vs. snf1	-0.5203	-0.8845 to -0.1561	Yes	***	0.0005	K-O
sin3 vs. slt2	-0.552	-0.9162 to -0.1878	Yes	***	0.0002	K-P
sin3 vs. sch9	-0.6587	-1.023 to -0.2944	Yes	****	<0.0001	K-Q
sin3 vs. pbs2	-0.6679	-1.032 to -0.3037	Yes	****	<0.0001	K-R
sin3 vs. msn2	-0.8065	-1.171 to -0.4423	Yes	****	<0.0001	K-S
sin3 vs. tor1	-0.9696	-1.334 to -0.6053	Yes	****	<0.0001	K-T
ras2 vs. pea2	-0.03193	-0.3961 to 0.3323	No	ns	>0.9999	L-M
ras2 vs. pho4	-0.3927	-0.7569 to -0.02852	Yes	*	0.0235	L-N
ras2 vs. snf1	-0.5069	-0.8711 to -0.1427	Yes	***	0.0008	L-O
ras2 vs. slt2	-0.5387	-0.9029 to -0.1744	Yes	***	0.0003	L-P
ras2 vs. sch9	-0.6453	-1.009 to -0.2811	Yes	****	<0.0001	L-Q
ras2 vs. pbs2	-0.6546	-1.019 to -0.2904	Yes	****	<0.0001	L-R
ras2 vs. msn2	-0.7932	-1.157 to -0.4290	Yes	****	<0.0001	L-S
ras2 vs. tor1	-0.9562	-1.320 to -0.5920	Yes	****	<0.0001	L-T
pea2 vs. pho4	-0.3608	-0.7250 to 0.003410	No	ns	0.0545	M-N
pea2 vs. snf1	-0.475	-0.8392 to -0.1108	Yes	**	0.0022	M-O
pea2 vs. slt2	-0.5067	-0.8709 to -0.1425	Yes	***	0.0008	M-P
pea2 vs. sch9	-0.6133	-0.9775 to -0.2491	Yes	****	<0.0001	M-Q
pea2 vs. pbs2	-0.6226	-0.9868 to -0.2584	Yes	****	<0.0001	M-R
pea2 vs. msn2	-0.7612	-1.125 to -0.3970	Yes	****	<0.0001	M-S
pea2 vs. tor1	-0.9242	-1.288 to -0.5600	Yes	****	<0.0001	M-T
pho4 vs. snf1	-0.1142	-0.4784 to 0.2500	No	ns	0.9993	N-O
pho4 vs. slt2	-0.1459	-0.5101 to 0.2183	No	ns	0.9878	N-P
pho4 vs. sch9	-0.2525	-0.6167 to 0.1117	No	ns	0.4914	N-Q
pho4 vs. pbs2	-0.2618	-0.6260 to 0.1024	No	ns	0.4291	N-R
pho4 vs. msn2	-0.4004	-0.7646 to -0.03622	Yes	*	0.019	N-S
pho4 vs. tor1	-0.5634	-0.9277 to -0.1992	Yes	***	0.0001	N-T
snf1 vs. slt2	-0.03173	-0.3959 to 0.3325	No	ns	>0.9999	O-P
snf1 vs. sch9	-0.1384	-0.5026 to 0.2259	No	ns	0.993	O-Q
snf1 vs. pbs2	-0.1476	-0.5119 to 0.2166	No	ns	0.9862	O-R
snf1 vs. msn2	-0.2862	-0.6504 to 0.07797	No	ns	0.2845	O-S
snf1 vs. tor1	-0.4493	-0.8135 to -0.08504	Yes	**	0.0047	O-T
slt2 vs. sch9	-0.1066	-0.4708 to 0.2576	No	ns	0.9997	P-Q
slt2 vs. pbs2	-0.1159	-0.4801 to 0.2483	No	ns	0.9991	P-R
slt2 vs. msn2	-0.2545	-0.6187 to 0.1097	No	ns	0.478	P-S
slt2 vs. tor1	-0.4175	-0.7817 to -0.05331	Yes	*	0.0118	P-T
sch9 vs. pbs2	-0.009292	-0.3735 to 0.3549	No	ns	>0.9999	Q-R
sch9 vs. msn2	-0.1479	-0.5121 to 0.2163	No	ns	0.986	Q-S
sch9 vs. tor1	-0.3109	-0.6751 to 0.05331	No	ns	0.1747	Q-T
pbs2 vs. msn2	-0.1386	-0.5028 to 0.2256	No	ns	0.9928	R-S
pbs2 vs. tor1	-0.3016	-0.6658 to 0.06260	No	ns	0.2116	R-T
msn2 vs. tor1	-0.163	-0.5272 to 0.2012	No	ns	0.965	S-T
Test details	Mean 1	Mean 2	Mean Diff.	SE of diff.	n1	n2	q	DF
flo11 vs. opi1	0.1008	0.1346	-0.03382	0.09661	3	3	0.4951	38
flo11 vs. bud8	0.1008	0.1714	-0.07062	0.09661	3	3	1.034	38
flo11 vs. tec1	0.1008	0.228	-0.1272	0.09661	3	3	1.862	38
flo11 vs. rim101	0.1008	0.2706	-0.1698	0.09661	3	3	2.486	38
flo11 vs. pho85	0.1008	0.3673	-0.2665	0.09661	3	3	3.901	38
flo11 vs. rtg3	0.1008	0.3808	-0.28	0.09661	3	3	4.099	38
flo11 vs. spt8	0.1008	0.3866	-0.2858	0.09661	3	3	4.184	38
flo11 vs. elp2	0.1008	0.4653	-0.3645	0.09661	3	3	5.336	38
flo11 vs. sin3	0.1008	0.4757	-0.3749	0.09661	3	3	5.487	38
flo11 vs. ras2	0.1008	0.4891	-0.3883	0.09661	3	3	5.683	38
flo11 vs. pea2	0.1008	0.521	-0.4202	0.09661	3	3	6.151	38
flo11 vs. pho4	0.1008	0.8818	-0.781	0.09661	3	3	11.43	38
flo11 vs. snf1	0.1008	0.996	-0.8952	0.09661	3	3	13.1	38
flo11 vs. slt2	0.1008	1.028	-0.9269	0.09661	3	3	13.57	38
flo11 vs. sch9	0.1008	1.134	-1.034	0.09661	3	3	15.13	38
flo11 vs. pbs2	0.1008	1.144	-1.043	0.09661	3	3	15.26	38
flo11 vs. msn2	0.1008	1.282	-1.181	0.09661	3	3	17.29	38
flo11 vs. tor1	0.1008	1.445	-1.344	0.09661	3	3	19.68	38
opi1 vs. bud8	0.1346	0.1714	-0.0368	0.09661	3	3	0.5386	38
opi1 vs. tec1	0.1346	0.228	-0.09341	0.09661	3	3	1.367	38
opi1 vs. rim101	0.1346	0.2706	-0.136	0.09661	3	3	1.991	38
opi1 vs. pho85	0.1346	0.3673	-0.2327	0.09661	3	3	3.406	38
opi1 vs. rtg3	0.1346	0.3808	-0.2462	0.09661	3	3	3.604	38
opi1 vs. spt8	0.1346	0.3866	-0.252	0.09661	3	3	3.689	38
opi1 vs. elp2	0.1346	0.4653	-0.3307	0.09661	3	3	4.841	38
opi1 vs. sin3	0.1346	0.4757	-0.3411	0.09661	3	3	4.992	38
opi1 vs. ras2	0.1346	0.4891	-0.3544	0.09661	3	3	5.188	38
opi1 vs. pea2	0.1346	0.521	-0.3864	0.09661	3	3	5.656	38
opi1 vs. pho4	0.1346	0.8818	-0.7472	0.09661	3	3	10.94	38
opi1 vs. snf1	0.1346	0.996	-0.8614	0.09661	3	3	12.61	38
opi1 vs. slt2	0.1346	1.028	-0.8931	0.09661	3	3	13.07	38
opi1 vs. sch9	0.1346	1.134	-0.9997	0.09661	3	3	14.63	38
opi1 vs. pbs2	0.1346	1.144	-1.009	0.09661	3	3	14.77	38
opi1 vs. msn2	0.1346	1.282	-1.148	0.09661	3	3	16.8	38
opi1 vs. tor1	0.1346	1.445	-1.311	0.09661	3	3	19.18	38
bud8 vs. tec1	0.1714	0.228	-0.05662	0.09661	3	3	0.8287	38
bud8 vs. rim101	0.1714	0.2706	-0.0992	0.09661	3	3	1.452	38
bud8 vs. pho85	0.1714	0.3673	-0.1959	0.09661	3	3	2.867	38
bud8 vs. rtg3	0.1714	0.3808	-0.2094	0.09661	3	3	3.065	38
bud8 vs. spt8	0.1714	0.3866	-0.2152	0.09661	3	3	3.15	38
bud8 vs. elp2	0.1714	0.4653	-0.2939	0.09661	3	3	4.302	38
bud8 vs. sin3	0.1714	0.4757	-0.3043	0.09661	3	3	4.454	38
bud8 vs. ras2	0.1714	0.4891	-0.3176	0.09661	3	3	4.65	38
bud8 vs. pea2	0.1714	0.521	-0.3496	0.09661	3	3	5.117	38
bud8 vs. pho4	0.1714	0.8818	-0.7104	0.09661	3	3	10.4	38
bud8 vs. snf1	0.1714	0.996	-0.8246	0.09661	3	3	12.07	38
bud8 vs. slt2	0.1714	1.028	-0.8563	0.09661	3	3	12.53	38
bud8 vs. sch9	0.1714	1.134	-0.9629	0.09661	3	3	14.1	38
bud8 vs. pbs2	0.1714	1.144	-0.9722	0.09661	3	3	14.23	38
bud8 vs. msn2	0.1714	1.282	-1.111	0.09661	3	3	16.26	38
bud8 vs. tor1	0.1714	1.445	-1.274	0.09661	3	3	18.65	38
tec1 vs. rim101	0.228	0.2706	-0.04258	0.09661	3	3	0.6233	38
tec1 vs. pho85	0.228	0.3673	-0.1393	0.09661	3	3	2.039	38
tec1 vs. rtg3	0.228	0.3808	-0.1528	0.09661	3	3	2.236	38
tec1 vs. spt8	0.228	0.3866	-0.1586	0.09661	3	3	2.321	38
tec1 vs. elp2	0.228	0.4653	-0.2373	0.09661	3	3	3.474	38
tec1 vs. sin3	0.228	0.4757	-0.2476	0.09661	3	3	3.625	38
tec1 vs. ras2	0.228	0.4891	-0.261	0.09661	3	3	3.821	38
tec1 vs. pea2	0.228	0.521	-0.293	0.09661	3	3	4.288	38
tec1 vs. pho4	0.228	0.8818	-0.6538	0.09661	3	3	9.57	38
tec1 vs. snf1	0.228	0.996	-0.7679	0.09661	3	3	11.24	38
tec1 vs. slt2	0.228	1.028	-0.7997	0.09661	3	3	11.71	38
tec1 vs. sch9	0.228	1.134	-0.9063	0.09661	3	3	13.27	38
tec1 vs. pbs2	0.228	1.144	-0.9156	0.09661	3	3	13.4	38
tec1 vs. msn2	0.228	1.282	-1.054	0.09661	3	3	15.43	38
tec1 vs. tor1	0.228	1.445	-1.217	0.09661	3	3	17.82	38
rim101 vs. pho85	0.2706	0.3673	-0.09668	0.09661	3	3	1.415	38
rim101 vs. rtg3	0.2706	0.3808	-0.1102	0.09661	3	3	1.613	38
rim101 vs. spt8	0.2706	0.3866	-0.116	0.09661	3	3	1.698	38
rim101 vs. elp2	0.2706	0.4653	-0.1947	0.09661	3	3	2.85	38
rim101 vs. sin3	0.2706	0.4757	-0.2051	0.09661	3	3	3.002	38
rim101 vs. ras2	0.2706	0.4891	-0.2184	0.09661	3	3	3.198	38
rim101 vs. pea2	0.2706	0.521	-0.2504	0.09661	3	3	3.665	38
rim101 vs. pho4	0.2706	0.8818	-0.6112	0.09661	3	3	8.946	38
rim101 vs. snf1	0.2706	0.996	-0.7254	0.09661	3	3	10.62	38
rim101 vs. slt2	0.2706	1.028	-0.7571	0.09661	3	3	11.08	38
rim101 vs. sch9	0.2706	1.134	-0.8637	0.09661	3	3	12.64	38
rim101 vs. pbs2	0.2706	1.144	-0.873	0.09661	3	3	12.78	38
rim101 vs. msn2	0.2706	1.282	-1.012	0.09661	3	3	14.81	38
rim101 vs. tor1	0.2706	1.445	-1.175	0.09661	3	3	17.19	38
pho85 vs. rtg3	0.3673	0.3808	-0.01352	0.09661	3	3	0.1979	38
pho85 vs. spt8	0.3673	0.3866	-0.01931	0.09661	3	3	0.2826	38
pho85 vs. elp2	0.3673	0.4653	-0.09804	0.09661	3	3	1.435	38
pho85 vs. sin3	0.3673	0.4757	-0.1084	0.09661	3	3	1.586	38
pho85 vs. ras2	0.3673	0.4891	-0.1218	0.09661	3	3	1.782	38
pho85 vs. pea2	0.3673	0.521	-0.1537	0.09661	3	3	2.25	38
pho85 vs. pho4	0.3673	0.8818	-0.5145	0.09661	3	3	7.531	38
pho85 vs. snf1	0.3673	0.996	-0.6287	0.09661	3	3	9.203	38
pho85 vs. slt2	0.3673	1.028	-0.6604	0.09661	3	3	9.667	38
pho85 vs. sch9	0.3673	1.134	-0.767	0.09661	3	3	11.23	38
pho85 vs. pbs2	0.3673	1.144	-0.7763	0.09661	3	3	11.36	38
pho85 vs. msn2	0.3673	1.282	-0.9149	0.09661	3	3	13.39	38
pho85 vs. tor1	0.3673	1.445	-1.078	0.09661	3	3	15.78	38
rtg3 vs. spt8	0.3808	0.3866	-0.005791	0.09661	3	3	0.08477	38
rtg3 vs. elp2	0.3808	0.4653	-0.08453	0.09661	3	3	1.237	38
rtg3 vs. sin3	0.3808	0.4757	-0.09486	0.09661	3	3	1.389	38
rtg3 vs. ras2	0.3808	0.4891	-0.1082	0.09661	3	3	1.584	38
rtg3 vs. pea2	0.3808	0.521	-0.1402	0.09661	3	3	2.052	38
rtg3 vs. pho4	0.3808	0.8818	-0.501	0.09661	3	3	7.333	38
rtg3 vs. snf1	0.3808	0.996	-0.6152	0.09661	3	3	9.005	38
rtg3 vs. slt2	0.3808	1.028	-0.6469	0.09661	3	3	9.469	38
rtg3 vs. sch9	0.3808	1.134	-0.7535	0.09661	3	3	11.03	38
rtg3 vs. pbs2	0.3808	1.144	-0.7628	0.09661	3	3	11.17	38
rtg3 vs. msn2	0.3808	1.282	-0.9014	0.09661	3	3	13.19	38
rtg3 vs. tor1	0.3808	1.445	-1.064	0.09661	3	3	15.58	38
spt8 vs. elp2	0.3866	0.4653	-0.07873	0.09661	3	3	1.153	38
spt8 vs. sin3	0.3866	0.4757	-0.08907	0.09661	3	3	1.304	38
spt8 vs. ras2	0.3866	0.4891	-0.1024	0.09661	3	3	1.5	38
spt8 vs. pea2	0.3866	0.521	-0.1344	0.09661	3	3	1.967	38
spt8 vs. pho4	0.3866	0.8818	-0.4952	0.09661	3	3	7.249	38
spt8 vs. snf1	0.3866	0.996	-0.6094	0.09661	3	3	8.92	38
spt8 vs. slt2	0.3866	1.028	-0.6411	0.09661	3	3	9.385	38
spt8 vs. sch9	0.3866	1.134	-0.7477	0.09661	3	3	10.95	38
spt8 vs. pbs2	0.3866	1.144	-0.757	0.09661	3	3	11.08	38
spt8 vs. msn2	0.3866	1.282	-0.8956	0.09661	3	3	13.11	38
spt8 vs. tor1	0.3866	1.445	-1.059	0.09661	3	3	15.5	38
elp2 vs. sin3	0.4653	0.4757	-0.01034	0.09661	3	3	0.1513	38
elp2 vs. ras2	0.4653	0.4891	-0.02371	0.09661	3	3	0.3471	38
elp2 vs. pea2	0.4653	0.521	-0.05565	0.09661	3	3	0.8146	38
elp2 vs. pho4	0.4653	0.8818	-0.4164	0.09661	3	3	6.096	38
elp2 vs. snf1	0.4653	0.996	-0.5306	0.09661	3	3	7.768	38
elp2 vs. slt2	0.4653	1.028	-0.5624	0.09661	3	3	8.232	38
elp2 vs. sch9	0.4653	1.134	-0.669	0.09661	3	3	9.793	38
elp2 vs. pbs2	0.4653	1.144	-0.6783	0.09661	3	3	9.929	38
elp2 vs. msn2	0.4653	1.282	-0.8169	0.09661	3	3	11.96	38
elp2 vs. tor1	0.4653	1.445	-0.9799	0.09661	3	3	14.34	38
sin3 vs. ras2	0.4757	0.4891	-0.01338	0.09661	3	3	0.1958	38
sin3 vs. pea2	0.4757	0.521	-0.04531	0.09661	3	3	0.6633	38
sin3 vs. pho4	0.4757	0.8818	-0.4061	0.09661	3	3	5.945	38
sin3 vs. snf1	0.4757	0.996	-0.5203	0.09661	3	3	7.616	38
sin3 vs. slt2	0.4757	1.028	-0.552	0.09661	3	3	8.081	38
sin3 vs. sch9	0.4757	1.134	-0.6587	0.09661	3	3	9.641	38
sin3 vs. pbs2	0.4757	1.144	-0.6679	0.09661	3	3	9.777	38
sin3 vs. msn2	0.4757	1.282	-0.8065	0.09661	3	3	11.81	38
sin3 vs. tor1	0.4757	1.445	-0.9696	0.09661	3	3	14.19	38
ras2 vs. pea2	0.4891	0.521	-0.03193	0.09661	3	3	0.4675	38
ras2 vs. pho4	0.4891	0.8818	-0.3927	0.09661	3	3	5.749	38
ras2 vs. snf1	0.4891	0.996	-0.5069	0.09661	3	3	7.42	38
ras2 vs. slt2	0.4891	1.028	-0.5387	0.09661	3	3	7.885	38
ras2 vs. sch9	0.4891	1.134	-0.6453	0.09661	3	3	9.446	38
ras2 vs. pbs2	0.4891	1.144	-0.6546	0.09661	3	3	9.582	38
ras2 vs. msn2	0.4891	1.282	-0.7932	0.09661	3	3	11.61	38
ras2 vs. tor1	0.4891	1.445	-0.9562	0.09661	3	3	14	38
pea2 vs. pho4	0.521	0.8818	-0.3608	0.09661	3	3	5.281	38
pea2 vs. snf1	0.521	0.996	-0.475	0.09661	3	3	6.953	38
pea2 vs. slt2	0.521	1.028	-0.5067	0.09661	3	3	7.417	38
pea2 vs. sch9	0.521	1.134	-0.6133	0.09661	3	3	8.978	38
pea2 vs. pbs2	0.521	1.144	-0.6226	0.09661	3	3	9.114	38
pea2 vs. msn2	0.521	1.282	-0.7612	0.09661	3	3	11.14	38
pea2 vs. tor1	0.521	1.445	-0.9242	0.09661	3	3	13.53	38
pho4 vs. snf1	0.8818	0.996	-0.1142	0.09661	3	3	1.672	38
pho4 vs. slt2	0.8818	1.028	-0.1459	0.09661	3	3	2.136	38
pho4 vs. sch9	0.8818	1.134	-0.2525	0.09661	3	3	3.697	38
pho4 vs. pbs2	0.8818	1.144	-0.2618	0.09661	3	3	3.833	38
pho4 vs. msn2	0.8818	1.282	-0.4004	0.09661	3	3	5.862	38
pho4 vs. tor1	0.8818	1.445	-0.5634	0.09661	3	3	8.248	38
snf1 vs. slt2	0.996	1.028	-0.03173	0.09661	3	3	0.4645	38
snf1 vs. sch9	0.996	1.134	-0.1384	0.09661	3	3	2.025	38
snf1 vs. pbs2	0.996	1.144	-0.1476	0.09661	3	3	2.161	38
snf1 vs. msn2	0.996	1.282	-0.2862	0.09661	3	3	4.19	38
snf1 vs. tor1	0.996	1.445	-0.4493	0.09661	3	3	6.576	38
slt2 vs. sch9	1.028	1.134	-0.1066	0.09661	3	3	1.561	38
slt2 vs. pbs2	1.028	1.144	-0.1159	0.09661	3	3	1.697	38
slt2 vs. msn2	1.028	1.282	-0.2545	0.09661	3	3	3.725	38
slt2 vs. tor1	1.028	1.445	-0.4175	0.09661	3	3	6.112	38
sch9 vs. pbs2	1.134	1.144	-0.009292	0.09661	3	3	0.136	38
sch9 vs. msn2	1.134	1.282	-0.1479	0.09661	3	3	2.165	38
sch9 vs. tor1	1.134	1.445	-0.3109	0.09661	3	3	4.551	38
pbs2 vs. msn2	1.144	1.282	-0.1386	0.09661	3	3	2.029	38
pbs2 vs. tor1	1.144	1.445	-0.3016	0.09661	3	3	4.415	38
msn2 vs. tor1	1.282	1.445	-0.163	0.09661	3	3	2.386	38
sin3 vs. msn2	0.4757	1.282	-0.8065	0.09649	3	3	11.82	40
sin3 vs. tor1	0.4757	1.445	-0.9696	0.09649	3	3	14.21	40
ras2 vs. pea2	0.4891	0.521	-0.03193	0.09649	3	3	0.4681	40
ras2 vs. pho4	0.4891	0.8818	-0.3927	0.09649	3	3	5.756	40
ras2 vs. snf1	0.4891	0.996	-0.5069	0.09649	3	3	7.43	40
ras2 vs. slt2	0.4891	1.028	-0.5387	0.09649	3	3	7.895	40
ras2 vs. sch9	0.4891	1.134	-0.6453	0.09649	3	3	9.457	40
ras2 vs. pbs2	0.4891	1.144	-0.6546	0.09649	3	3	9.594	40
ras2 vs. msn2	0.4891	1.282	-0.7932	0.09649	3	3	11.63	40
ras2 vs. tor1	0.4891	1.445	-0.9562	0.09649	3	3	14.01	40
pea2 vs. pho4	0.521	0.8818	-0.3608	0.09649	3	3	5.288	40
pea2 vs. snf1	0.521	0.996	-0.475	0.09649	3	3	6.962	40
pea2 vs. slt2	0.521	1.028	-0.5067	0.09649	3	3	7.427	40
pea2 vs. sch9	0.521	1.134	-0.6133	0.09649	3	3	8.989	40
pea2 vs. pbs2	0.521	1.144	-0.6226	0.09649	3	3	9.126	40
pea2 vs. msn2	0.521	1.282	-0.7612	0.09649	3	3	11.16	40
pea2 vs. tor1	0.521	1.445	-0.9242	0.09649	3	3	13.55	40
pho4 vs. snf1	0.8818	0.996	-0.1142	0.09649	3	3	1.674	40
pho4 vs. slt2	0.8818	1.028	-0.1459	0.09649	3	3	2.139	40
pho4 vs. sch9	0.8818	1.134	-0.2525	0.09649	3	3	3.701	40
pho4 vs. pbs2	0.8818	1.144	-0.2618	0.09649	3	3	3.838	40
pho4 vs. msn2	0.8818	1.282	-0.4004	0.09649	3	3	5.869	40
pho4 vs. tor1	0.8818	1.445	-0.5634	0.09649	3	3	8.258	40
snf1 vs. slt2	0.996	1.028	-0.03173	0.09649	3	3	0.4651	40
snf1 vs. sch9	0.996	1.134	-0.1384	0.09649	3	3	2.028	40
snf1 vs. pbs2	0.996	1.144	-0.1476	0.09649	3	3	2.164	40
snf1 vs. msn2	0.996	1.282	-0.2862	0.09649	3	3	4.195	40
snf1 vs. tor1	0.996	1.445	-0.4493	0.09649	3	3	6.584	40
slt2 vs. sch9	1.028	1.134	-0.1066	0.09649	3	3	1.563	40
slt2 vs. pbs2	1.028	1.144	-0.1159	0.09649	3	3	1.699	40
slt2 vs. msn2	1.028	1.282	-0.2545	0.09649	3	3	3.73	40
slt2 vs. tor1	1.028	1.445	-0.4175	0.09649	3	3	6.119	40
sch9 vs. pbs2	1.134	1.144	-0.009292	0.09649	3	3	0.1362	40
sch9 vs. msn2	1.134	1.282	-0.1479	0.09649	3	3	2.168	40
sch9 vs. tor1	1.134	1.445	-0.3109	0.09649	3	3	4.557	40
pbs2 vs. msn2	1.144	1.282	-0.1386	0.09649	3	3	2.031	40
pbs2 vs. tor1	1.144	1.445	-0.3016	0.09649	3	3	4.421	40
msn2 vs. tor1	1.282	1.445	-0.163	0.09649	3	3	2.389	40

## Sheet: YPGAL
Mutant vs Mutant comparisons							KEY
Number of families	1						a =	statistical test used
Number of comparisons per family	171						b =	mean difference between comparisons
Alpha	0.05						c =	confidence interval of difference
a	b	c	d	e	f	g	d =	signficance threshold met
Tukey's multiple comparisons test	Mean Diff.	95.00% CI of diff.	Below threshold?	Summary	Adjusted P Value	Comparisons	e =	(ns) > 0.05, (*) < 0.05, (**) < 0.01, (***) < 0.001, (****) < 0.0001
flo11 vs. opi1	0.386	0.03019 to 0.7417	Yes	*	0.022	B-C	f =	Adjusted P Value for multiple comparisons
flo11 vs. bud8	0.3638	0.008059 to 0.7196	Yes	*	0.0404	B-D	g =	Comparisons
flo11 vs. tec1	0.3886	0.03284 to 0.7444	Yes	*	0.0204	B-E
flo11 vs. rim101	0.1894	-0.1664 to 0.5452	No	ns	0.865	B-F
flo11 vs. pho85	-0.048	-0.4038 to 0.3078	No	ns	>0.9999	B-G
flo11 vs. rtg3	0.2519	-0.1039 to 0.6077	No	ns	0.4552	B-H
flo11 vs. spt8	-0.1532	-0.5090 to 0.2026	No	ns	0.9753	B-I
flo11 vs. elp2	-0.0611	-0.4169 to 0.2947	No	ns	>0.9999	B-J
flo11 vs. sin3	-0.004734	-0.3605 to 0.3510	No	ns	>0.9999	B-K
flo11 vs. ras2	-0.117	-0.4728 to 0.2388	No	ns	0.9987	B-L
flo11 vs. pea2	0.3292	-0.02653 to 0.6850	No	ns	0.0974	B-M
flo11 vs. pho4	-0.6531	-1.009 to -0.2974	Yes	****	<0.0001	B-N
flo11 vs. snf1	-0.1886	-0.5444 to 0.1672	No	ns	0.8687	B-O
flo11 vs. slt2	-0.3138	-0.6696 to 0.04197	No	ns	0.1398	B-P
flo11 vs. sch9	-0.4918	-0.8475 to -0.1360	Yes	***	0.0009	B-Q
flo11 vs. pbs2	-0.4784	-0.8342 to -0.1226	Yes	**	0.0014	B-R
flo11 vs. msn2	-0.9144	-1.270 to -0.5587	Yes	****	<0.0001	B-S
flo11 vs. tor1	-1.14	-1.495 to -0.7838	Yes	****	<0.0001	B-T
opi1 vs. bud8	-0.02213	-0.3779 to 0.3336	No	ns	>0.9999	C-D
opi1 vs. tec1	0.002652	-0.3531 to 0.3584	No	ns	>0.9999	C-E
opi1 vs. rim101	-0.1966	-0.5523 to 0.1592	No	ns	0.8284	C-F
opi1 vs. pho85	-0.434	-0.7897 to -0.07818	Yes	**	0.0054	C-G
opi1 vs. rtg3	-0.134	-0.4898 to 0.2217	No	ns	0.9936	C-H
opi1 vs. spt8	-0.5392	-0.8949 to -0.1834	Yes	***	0.0002	C-I
opi1 vs. elp2	-0.4471	-0.8028 to -0.09129	Yes	**	0.0036	C-J
opi1 vs. sin3	-0.3907	-0.7465 to -0.03492	Yes	*	0.0193	C-K
opi1 vs. ras2	-0.503	-0.8587 to -0.1472	Yes	***	0.0006	C-L
opi1 vs. pea2	-0.05672	-0.4125 to 0.2991	No	ns	>0.9999	C-M
opi1 vs. pho4	-1.039	-1.395 to -0.6833	Yes	****	<0.0001	C-N
opi1 vs. snf1	-0.5746	-0.9303 to -0.2188	Yes	****	<0.0001	C-O
opi1 vs. slt2	-0.6998	-1.056 to -0.3440	Yes	****	<0.0001	C-P
opi1 vs. sch9	-0.8777	-1.233 to -0.5219	Yes	****	<0.0001	C-Q
opi1 vs. pbs2	-0.8644	-1.220 to -0.5086	Yes	****	<0.0001	C-R
opi1 vs. msn2	-1.3	-1.656 to -0.9446	Yes	****	<0.0001	C-S
opi1 vs. tor1	-1.526	-1.881 to -1.170	Yes	****	<0.0001	C-T
bud8 vs. tec1	0.02478	-0.3310 to 0.3806	No	ns	>0.9999	D-E
bud8 vs. rim101	-0.1744	-0.5302 to 0.1813	No	ns	0.9254	D-F
bud8 vs. pho85	-0.4118	-0.7676 to -0.05605	Yes	*	0.0105	D-G
bud8 vs. rtg3	-0.1119	-0.4677 to 0.2439	No	ns	0.9992	D-H
bud8 vs. spt8	-0.517	-0.8728 to -0.1613	Yes	***	0.0004	D-I
bud8 vs. elp2	-0.4249	-0.7807 to -0.06916	Yes	**	0.0071	D-J
bud8 vs. sin3	-0.3686	-0.7243 to -0.01279	Yes	*	0.0356	D-K
bud8 vs. ras2	-0.4808	-0.8366 to -0.1251	Yes	**	0.0013	D-L
bud8 vs. pea2	-0.03459	-0.3904 to 0.3212	No	ns	>0.9999	D-M
bud8 vs. pho4	-1.017	-1.373 to -0.6612	Yes	****	<0.0001	D-N
bud8 vs. snf1	-0.5524	-0.9082 to -0.1967	Yes	***	0.0001	D-O
bud8 vs. slt2	-0.6776	-1.033 to -0.3219	Yes	****	<0.0001	D-P
bud8 vs. sch9	-0.8556	-1.211 to -0.4998	Yes	****	<0.0001	D-Q
bud8 vs. pbs2	-0.8422	-1.198 to -0.4865	Yes	****	<0.0001	D-R
bud8 vs. msn2	-1.278	-1.634 to -0.9225	Yes	****	<0.0001	D-S
bud8 vs. tor1	-1.503	-1.859 to -1.148	Yes	****	<0.0001	D-T
tec1 vs. rim101	-0.1992	-0.5550 to 0.1566	No	ns	0.8137	E-F
tec1 vs. pho85	-0.4366	-0.7924 to -0.08083	Yes	**	0.005	E-G
tec1 vs. rtg3	-0.1367	-0.4925 to 0.2191	No	ns	0.9921	E-H
tec1 vs. spt8	-0.5418	-0.8976 to -0.1860	Yes	***	0.0002	E-I
tec1 vs. elp2	-0.4497	-0.8055 to -0.09394	Yes	**	0.0034	E-J
tec1 vs. sin3	-0.3933	-0.7491 to -0.03757	Yes	*	0.0179	E-K
tec1 vs. ras2	-0.5056	-0.8614 to -0.1498	Yes	***	0.0006	E-L
tec1 vs. pea2	-0.05937	-0.4151 to 0.2964	No	ns	>0.9999	E-M
tec1 vs. pho4	-1.042	-1.398 to -0.6860	Yes	****	<0.0001	E-N
tec1 vs. snf1	-0.5772	-0.9330 to -0.2214	Yes	****	<0.0001	E-O
tec1 vs. slt2	-0.7024	-1.058 to -0.3466	Yes	****	<0.0001	E-P
tec1 vs. sch9	-0.8804	-1.236 to -0.5246	Yes	****	<0.0001	E-Q
tec1 vs. pbs2	-0.867	-1.223 to -0.5112	Yes	****	<0.0001	E-R
tec1 vs. msn2	-1.303	-1.659 to -0.9473	Yes	****	<0.0001	E-S
tec1 vs. tor1	-1.528	-1.884 to -1.172	Yes	****	<0.0001	E-T
rim101 vs. pho85	-0.2374	-0.5932 to 0.1184	No	ns	0.5576	F-G
rim101 vs. rtg3	0.06253	-0.2932 to 0.4183	No	ns	>0.9999	F-H
rim101 vs. spt8	-0.3426	-0.6984 to 0.01318	No	ns	0.0701	F-I
rim101 vs. elp2	-0.2505	-0.6063 to 0.1053	No	ns	0.465	F-J
rim101 vs. sin3	-0.1941	-0.5499 to 0.1617	No	ns	0.8414	F-K
rim101 vs. ras2	-0.3064	-0.6622 to 0.04938	No	ns	0.1648	F-L
rim101 vs. pea2	0.1399	-0.2159 to 0.4956	No	ns	0.9899	F-M
rim101 vs. pho4	-0.8425	-1.198 to -0.4867	Yes	****	<0.0001	F-N
rim101 vs. snf1	-0.378	-0.7338 to -0.02221	Yes	*	0.0275	F-O
rim101 vs. slt2	-0.5032	-0.8590 to -0.1474	Yes	***	0.0006	F-P
rim101 vs. sch9	-0.6811	-1.037 to -0.3254	Yes	****	<0.0001	F-Q
rim101 vs. pbs2	-0.6678	-1.024 to -0.3120	Yes	****	<0.0001	F-R
rim101 vs. msn2	-1.104	-1.460 to -0.7480	Yes	****	<0.0001	F-S
rim101 vs. tor1	-1.329	-1.685 to -0.9732	Yes	****	<0.0001	F-T
pho85 vs. rtg3	0.2999	-0.05586 to 0.6557	No	ns	0.1895	G-H
pho85 vs. spt8	-0.1052	-0.4610 to 0.2506	No	ns	0.9996	G-I
pho85 vs. elp2	-0.01311	-0.3689 to 0.3427	No	ns	>0.9999	G-J
pho85 vs. sin3	0.04326	-0.3125 to 0.3990	No	ns	>0.9999	G-K
pho85 vs. ras2	-0.06901	-0.4248 to 0.2868	No	ns	>0.9999	G-L
pho85 vs. pea2	0.3772	0.02146 to 0.7330	Yes	*	0.0281	G-M
pho85 vs. pho4	-0.6051	-0.9609 to -0.2494	Yes	****	<0.0001	G-N
pho85 vs. snf1	-0.1406	-0.4964 to 0.2152	No	ns	0.9894	G-O
pho85 vs. slt2	-0.2658	-0.6216 to 0.08997	No	ns	0.3643	G-P
pho85 vs. sch9	-0.4438	-0.7995 to -0.08798	Yes	**	0.004	G-Q
pho85 vs. pbs2	-0.4304	-0.7862 to -0.07463	Yes	**	0.006	G-R
pho85 vs. msn2	-0.8664	-1.222 to -0.5107	Yes	****	<0.0001	G-S
pho85 vs. tor1	-1.092	-1.447 to -0.7358	Yes	****	<0.0001	G-T
rtg3 vs. spt8	-0.4051	-0.7609 to -0.04935	Yes	*	0.0127	H-I
rtg3 vs. elp2	-0.313	-0.6688 to 0.04276	No	ns	0.1423	H-J
rtg3 vs. sin3	-0.2566	-0.6124 to 0.09912	No	ns	0.4232	H-K
rtg3 vs. ras2	-0.3689	-0.7247 to -0.01315	Yes	*	0.0352	H-L
rtg3 vs. pea2	0.07733	-0.2784 to 0.4331	No	ns	>0.9999	H-M
rtg3 vs. pho4	-0.905	-1.261 to -0.5493	Yes	****	<0.0001	H-N
rtg3 vs. snf1	-0.4405	-0.7963 to -0.08474	Yes	**	0.0044	H-O
rtg3 vs. slt2	-0.5657	-0.9215 to -0.2099	Yes	****	<0.0001	H-P
rtg3 vs. sch9	-0.7437	-1.099 to -0.3879	Yes	****	<0.0001	H-Q
rtg3 vs. pbs2	-0.7303	-1.086 to -0.3745	Yes	****	<0.0001	H-R
rtg3 vs. msn2	-1.166	-1.522 to -0.8106	Yes	****	<0.0001	H-S
rtg3 vs. tor1	-1.391	-1.747 to -1.036	Yes	****	<0.0001	H-T
spt8 vs. elp2	0.09211	-0.2637 to 0.4479	No	ns	>0.9999	I-J
spt8 vs. sin3	0.1485	-0.2073 to 0.5042	No	ns	0.9817	I-K
spt8 vs. ras2	0.0362	-0.3196 to 0.3920	No	ns	>0.9999	I-L
spt8 vs. pea2	0.4824	0.1267 to 0.8382	Yes	**	0.0012	I-M
spt8 vs. pho4	-0.4999	-0.8557 to -0.1441	Yes	***	0.0007	I-N
spt8 vs. snf1	-0.03539	-0.3912 to 0.3204	No	ns	>0.9999	I-O
spt8 vs. slt2	-0.1606	-0.5164 to 0.1952	No	ns	0.9623	I-P
spt8 vs. sch9	-0.3385	-0.6943 to 0.01723	No	ns	0.0776	I-Q
spt8 vs. pbs2	-0.3252	-0.6810 to 0.03058	No	ns	0.1073	I-R
spt8 vs. msn2	-0.7612	-1.117 to -0.4054	Yes	****	<0.0001	I-S
spt8 vs. tor1	-0.9863	-1.342 to -0.6306	Yes	****	<0.0001	I-T
elp2 vs. sin3	0.05637	-0.2994 to 0.4121	No	ns	>0.9999	J-K
elp2 vs. ras2	-0.05591	-0.4117 to 0.2999	No	ns	>0.9999	J-L
elp2 vs. pea2	0.3903	0.03457 to 0.7461	Yes	*	0.0195	J-M
elp2 vs. pho4	-0.592	-0.9478 to -0.2363	Yes	****	<0.0001	J-N
elp2 vs. snf1	-0.1275	-0.4833 to 0.2283	No	ns	0.9963	J-O
elp2 vs. slt2	-0.2527	-0.6085 to 0.1031	No	ns	0.4498	J-P
elp2 vs. sch9	-0.4307	-0.7864 to -0.07488	Yes	**	0.006	J-Q
elp2 vs. pbs2	-0.4173	-0.7731 to -0.06153	Yes	**	0.0089	J-R
elp2 vs. msn2	-0.8533	-1.209 to -0.4976	Yes	****	<0.0001	J-S
elp2 vs. tor1	-1.078	-1.434 to -0.7227	Yes	****	<0.0001	J-T
sin3 vs. ras2	-0.1123	-0.4680 to 0.2435	No	ns	0.9992	K-L
sin3 vs. pea2	0.334	-0.02180 to 0.6897	No	ns	0.0869	K-M
sin3 vs. pho4	-0.6484	-1.004 to -0.2926	Yes	****	<0.0001	K-N
sin3 vs. snf1	-0.1839	-0.5396 to 0.1719	No	ns	0.8899	K-O
sin3 vs. slt2	-0.3091	-0.6648 to 0.04671	No	ns	0.1554	K-P
sin3 vs. sch9	-0.487	-0.8428 to -0.1312	Yes	**	0.001	K-Q
sin3 vs. pbs2	-0.4737	-0.8294 to -0.1179	Yes	**	0.0016	K-R
sin3 vs. msn2	-0.9097	-1.265 to -0.5539	Yes	****	<0.0001	K-S
sin3 vs. tor1	-1.135	-1.491 to -0.7790	Yes	****	<0.0001	K-T
ras2 vs. pea2	0.4462	0.09048 to 0.8020	Yes	**	0.0037	L-M
ras2 vs. pho4	-0.5361	-0.8919 to -0.1803	Yes	***	0.0002	L-N
ras2 vs. snf1	-0.07159	-0.4274 to 0.2842	No	ns	>0.9999	L-O
ras2 vs. slt2	-0.1968	-0.5526 to 0.1590	No	ns	0.8272	L-P
ras2 vs. sch9	-0.3747	-0.7305 to -0.01897	Yes	*	0.0301	L-Q
ras2 vs. pbs2	-0.3614	-0.7172 to -0.005619	Yes	*	0.0431	L-R
ras2 vs. msn2	-0.7974	-1.153 to -0.4416	Yes	****	<0.0001	L-S
ras2 vs. tor1	-1.023	-1.378 to -0.6668	Yes	****	<0.0001	L-T
pea2 vs. pho4	-0.9824	-1.338 to -0.6266	Yes	****	<0.0001	M-N
pea2 vs. snf1	-0.5178	-0.8736 to -0.1621	Yes	***	0.0004	M-O
pea2 vs. slt2	-0.643	-0.9988 to -0.2873	Yes	****	<0.0001	M-P
pea2 vs. sch9	-0.821	-1.177 to -0.4652	Yes	****	<0.0001	M-Q
pea2 vs. pbs2	-0.8076	-1.163 to -0.4519	Yes	****	<0.0001	M-R
pea2 vs. msn2	-1.244	-1.599 to -0.8879	Yes	****	<0.0001	M-S
pea2 vs. tor1	-1.469	-1.825 to -1.113	Yes	****	<0.0001	M-T
pho4 vs. snf1	0.4645	0.1088 to 0.8203	Yes	**	0.0021	N-O
pho4 vs. slt2	0.3393	-0.01644 to 0.6951	No	ns	0.0761	N-P
pho4 vs. sch9	0.1614	-0.1944 to 0.5172	No	ns	0.9606	N-Q
pho4 vs. pbs2	0.1747	-0.1810 to 0.5305	No	ns	0.9244	N-R
pho4 vs. msn2	-0.2613	-0.6171 to 0.09447	No	ns	0.3927	N-S
pho4 vs. tor1	-0.4864	-0.8422 to -0.1307	Yes	**	0.0011	N-T
snf1 vs. slt2	-0.1252	-0.4810 to 0.2306	No	ns	0.997	O-P
snf1 vs. sch9	-0.3032	-0.6589 to 0.05262	No	ns	0.1768	O-Q
snf1 vs. pbs2	-0.2898	-0.6456 to 0.06597	No	ns	0.2334	O-R
snf1 vs. msn2	-0.7258	-1.082 to -0.3701	Yes	****	<0.0001	O-S
snf1 vs. tor1	-0.951	-1.307 to -0.5952	Yes	****	<0.0001	O-T
slt2 vs. sch9	-0.178	-0.5337 to 0.1778	No	ns	0.9132	P-Q
slt2 vs. pbs2	-0.1646	-0.5204 to 0.1912	No	ns	0.9534	P-R
slt2 vs. msn2	-0.6006	-0.9564 to -0.2449	Yes	****	<0.0001	P-S
slt2 vs. tor1	-0.8258	-1.182 to -0.4700	Yes	****	<0.0001	P-T
sch9 vs. pbs2	0.01335	-0.3424 to 0.3691	No	ns	>0.9999	Q-R
sch9 vs. msn2	-0.4227	-0.7784 to -0.06690	Yes	**	0.0076	Q-S
sch9 vs. tor1	-0.6478	-1.004 to -0.2920	Yes	****	<0.0001	Q-T
pbs2 vs. msn2	-0.436	-0.7918 to -0.08026	Yes	**	0.0051	R-S
pbs2 vs. tor1	-0.6612	-1.017 to -0.3054	Yes	****	<0.0001	R-T
msn2 vs. tor1	-0.2251	-0.5809 to 0.1306	No	ns	0.6454	S-T
Test details	Mean 1	Mean 2	Mean Diff.	SE of diff.	n1	n2	q	DF
flo11 vs. opi1	0.5316	0.1456	0.386	0.09437	3	3	5.784	38
flo11 vs. bud8	0.5316	0.1677	0.3638	0.09437	3	3	5.452	38
flo11 vs. tec1	0.5316	0.143	0.3886	0.09437	3	3	5.823	38
flo11 vs. rim101	0.5316	0.3422	0.1894	0.09437	3	3	2.838	38
flo11 vs. pho85	0.5316	0.5796	-0.048	0.09437	3	3	0.7192	38
flo11 vs. rtg3	0.5316	0.2797	0.2519	0.09437	3	3	3.775	38
flo11 vs. spt8	0.5316	0.6848	-0.1532	0.09437	3	3	2.296	38
flo11 vs. elp2	0.5316	0.5927	-0.0611	0.09437	3	3	0.9156	38
flo11 vs. sin3	0.5316	0.5363	-0.004734	0.09437	3	3	0.07094	38
flo11 vs. ras2	0.5316	0.6486	-0.117	0.09437	3	3	1.753	38
flo11 vs. pea2	0.5316	0.2023	0.3292	0.09437	3	3	4.934	38
flo11 vs. pho4	0.5316	1.185	-0.6531	0.09437	3	3	9.787	38
flo11 vs. snf1	0.5316	0.7202	-0.1886	0.09437	3	3	2.826	38
flo11 vs. slt2	0.5316	0.8454	-0.3138	0.09437	3	3	4.702	38
flo11 vs. sch9	0.5316	1.023	-0.4918	0.09437	3	3	7.369	38
flo11 vs. pbs2	0.5316	1.01	-0.4784	0.09437	3	3	7.169	38
flo11 vs. msn2	0.5316	1.446	-0.9144	0.09437	3	3	13.7	38
flo11 vs. tor1	0.5316	1.671	-1.14	0.09437	3	3	17.08	38
opi1 vs. bud8	0.1456	0.1677	-0.02213	0.09437	3	3	0.3316	38
opi1 vs. tec1	0.1456	0.143	0.002652	0.09437	3	3	0.03974	38
opi1 vs. rim101	0.1456	0.3422	-0.1966	0.09437	3	3	2.946	38
opi1 vs. pho85	0.1456	0.5796	-0.434	0.09437	3	3	6.503	38
opi1 vs. rtg3	0.1456	0.2797	-0.134	0.09437	3	3	2.009	38
opi1 vs. spt8	0.1456	0.6848	-0.5392	0.09437	3	3	8.08	38
opi1 vs. elp2	0.1456	0.5927	-0.4471	0.09437	3	3	6.699	38
opi1 vs. sin3	0.1456	0.5363	-0.3907	0.09437	3	3	5.855	38
opi1 vs. ras2	0.1456	0.6486	-0.503	0.09437	3	3	7.537	38
opi1 vs. pea2	0.1456	0.2023	-0.05672	0.09437	3	3	0.8499	38
opi1 vs. pho4	0.1456	1.185	-1.039	0.09437	3	3	15.57	38
opi1 vs. snf1	0.1456	0.7202	-0.5746	0.09437	3	3	8.61	38
opi1 vs. slt2	0.1456	0.8454	-0.6998	0.09437	3	3	10.49	38
opi1 vs. sch9	0.1456	1.023	-0.8777	0.09437	3	3	13.15	38
opi1 vs. pbs2	0.1456	1.01	-0.8644	0.09437	3	3	12.95	38
opi1 vs. msn2	0.1456	1.446	-1.3	0.09437	3	3	19.49	38
opi1 vs. tor1	0.1456	1.671	-1.526	0.09437	3	3	22.86	38
bud8 vs. tec1	0.1677	0.143	0.02478	0.09437	3	3	0.3713	38
bud8 vs. rim101	0.1677	0.3422	-0.1744	0.09437	3	3	2.614	38
bud8 vs. pho85	0.1677	0.5796	-0.4118	0.09437	3	3	6.171	38
bud8 vs. rtg3	0.1677	0.2797	-0.1119	0.09437	3	3	1.677	38
bud8 vs. spt8	0.1677	0.6848	-0.517	0.09437	3	3	7.748	38
bud8 vs. elp2	0.1677	0.5927	-0.4249	0.09437	3	3	6.368	38
bud8 vs. sin3	0.1677	0.5363	-0.3686	0.09437	3	3	5.523	38
bud8 vs. ras2	0.1677	0.6486	-0.4808	0.09437	3	3	7.205	38
bud8 vs. pea2	0.1677	0.2023	-0.03459	0.09437	3	3	0.5184	38
bud8 vs. pho4	0.1677	1.185	-1.017	0.09437	3	3	15.24	38
bud8 vs. snf1	0.1677	0.7202	-0.5524	0.09437	3	3	8.278	38
bud8 vs. slt2	0.1677	0.8454	-0.6776	0.09437	3	3	10.15	38
bud8 vs. sch9	0.1677	1.023	-0.8556	0.09437	3	3	12.82	38
bud8 vs. pbs2	0.1677	1.01	-0.8422	0.09437	3	3	12.62	38
bud8 vs. msn2	0.1677	1.446	-1.278	0.09437	3	3	19.15	38
bud8 vs. tor1	0.1677	1.671	-1.503	0.09437	3	3	22.53	38
tec1 vs. rim101	0.143	0.3422	-0.1992	0.09437	3	3	2.985	38
tec1 vs. pho85	0.143	0.5796	-0.4366	0.09437	3	3	6.543	38
tec1 vs. rtg3	0.143	0.2797	-0.1367	0.09437	3	3	2.048	38
tec1 vs. spt8	0.143	0.6848	-0.5418	0.09437	3	3	8.119	38
tec1 vs. elp2	0.143	0.5927	-0.4497	0.09437	3	3	6.739	38
tec1 vs. sin3	0.143	0.5363	-0.3933	0.09437	3	3	5.894	38
tec1 vs. ras2	0.143	0.6486	-0.5056	0.09437	3	3	7.577	38
tec1 vs. pea2	0.143	0.2023	-0.05937	0.09437	3	3	0.8897	38
tec1 vs. pho4	0.143	1.185	-1.042	0.09437	3	3	15.61	38
tec1 vs. snf1	0.143	0.7202	-0.5772	0.09437	3	3	8.65	38
tec1 vs. slt2	0.143	0.8454	-0.7024	0.09437	3	3	10.53	38
tec1 vs. sch9	0.143	1.023	-0.8804	0.09437	3	3	13.19	38
tec1 vs. pbs2	0.143	1.01	-0.867	0.09437	3	3	12.99	38
tec1 vs. msn2	0.143	1.446	-1.303	0.09437	3	3	19.53	38
tec1 vs. tor1	0.143	1.671	-1.528	0.09437	3	3	22.9	38
rim101 vs. pho85	0.3422	0.5796	-0.2374	0.09437	3	3	3.557	38
rim101 vs. rtg3	0.3422	0.2797	0.06253	0.09437	3	3	0.937	38
rim101 vs. spt8	0.3422	0.6848	-0.3426	0.09437	3	3	5.134	38
rim101 vs. elp2	0.3422	0.5927	-0.2505	0.09437	3	3	3.754	38
rim101 vs. sin3	0.3422	0.5363	-0.1941	0.09437	3	3	2.909	38
rim101 vs. ras2	0.3422	0.6486	-0.3064	0.09437	3	3	4.591	38
rim101 vs. pea2	0.3422	0.2023	0.1399	0.09437	3	3	2.096	38
rim101 vs. pho4	0.3422	1.185	-0.8425	0.09437	3	3	12.63	38
rim101 vs. snf1	0.3422	0.7202	-0.378	0.09437	3	3	5.664	38
rim101 vs. slt2	0.3422	0.8454	-0.5032	0.09437	3	3	7.54	38
rim101 vs. sch9	0.3422	1.023	-0.6811	0.09437	3	3	10.21	38
rim101 vs. pbs2	0.3422	1.01	-0.6678	0.09437	3	3	10.01	38
rim101 vs. msn2	0.3422	1.446	-1.104	0.09437	3	3	16.54	38
rim101 vs. tor1	0.3422	1.671	-1.329	0.09437	3	3	19.91	38
pho85 vs. rtg3	0.5796	0.2797	0.2999	0.09437	3	3	4.494	38
pho85 vs. spt8	0.5796	0.6848	-0.1052	0.09437	3	3	1.577	38
pho85 vs. elp2	0.5796	0.5927	-0.01311	0.09437	3	3	0.1964	38
pho85 vs. sin3	0.5796	0.5363	0.04326	0.09437	3	3	0.6483	38
pho85 vs. ras2	0.5796	0.6486	-0.06901	0.09437	3	3	1.034	38
pho85 vs. pea2	0.5796	0.2023	0.3772	0.09437	3	3	5.653	38
pho85 vs. pho4	0.5796	1.185	-0.6051	0.09437	3	3	9.068	38
pho85 vs. snf1	0.5796	0.7202	-0.1406	0.09437	3	3	2.107	38
pho85 vs. slt2	0.5796	0.8454	-0.2658	0.09437	3	3	3.983	38
pho85 vs. sch9	0.5796	1.023	-0.4438	0.09437	3	3	6.65	38
pho85 vs. pbs2	0.5796	1.01	-0.4304	0.09437	3	3	6.45	38
pho85 vs. msn2	0.5796	1.446	-0.8664	0.09437	3	3	12.98	38
pho85 vs. tor1	0.5796	1.671	-1.092	0.09437	3	3	16.36	38
rtg3 vs. spt8	0.2797	0.6848	-0.4051	0.09437	3	3	6.071	38
rtg3 vs. elp2	0.2797	0.5927	-0.313	0.09437	3	3	4.691	38
rtg3 vs. sin3	0.2797	0.5363	-0.2566	0.09437	3	3	3.846	38
rtg3 vs. ras2	0.2797	0.6486	-0.3689	0.09437	3	3	5.528	38
rtg3 vs. pea2	0.2797	0.2023	0.07733	0.09437	3	3	1.159	38
rtg3 vs. pho4	0.2797	1.185	-0.905	0.09437	3	3	13.56	38
rtg3 vs. snf1	0.2797	0.7202	-0.4405	0.09437	3	3	6.601	38
rtg3 vs. slt2	0.2797	0.8454	-0.5657	0.09437	3	3	8.477	38
rtg3 vs. sch9	0.2797	1.023	-0.7437	0.09437	3	3	11.14	38
rtg3 vs. pbs2	0.2797	1.01	-0.7303	0.09437	3	3	10.94	38
rtg3 vs. msn2	0.2797	1.446	-1.166	0.09437	3	3	17.48	38
rtg3 vs. tor1	0.2797	1.671	-1.391	0.09437	3	3	20.85	38
spt8 vs. elp2	0.6848	0.5927	0.09211	0.09437	3	3	1.38	38
spt8 vs. sin3	0.6848	0.5363	0.1485	0.09437	3	3	2.225	38
spt8 vs. ras2	0.6848	0.6486	0.0362	0.09437	3	3	0.5425	38
spt8 vs. pea2	0.6848	0.2023	0.4824	0.09437	3	3	7.23	38
spt8 vs. pho4	0.6848	1.185	-0.4999	0.09437	3	3	7.491	38
spt8 vs. snf1	0.6848	0.7202	-0.03539	0.09437	3	3	0.5303	38
spt8 vs. slt2	0.6848	0.8454	-0.1606	0.09437	3	3	2.407	38
spt8 vs. sch9	0.6848	1.023	-0.3385	0.09437	3	3	5.073	38
spt8 vs. pbs2	0.6848	1.01	-0.3252	0.09437	3	3	4.873	38
spt8 vs. msn2	0.6848	1.446	-0.7612	0.09437	3	3	11.41	38
spt8 vs. tor1	0.6848	1.671	-0.9863	0.09437	3	3	14.78	38
elp2 vs. sin3	0.5927	0.5363	0.05637	0.09437	3	3	0.8447	38
elp2 vs. ras2	0.5927	0.6486	-0.05591	0.09437	3	3	0.8378	38
elp2 vs. pea2	0.5927	0.2023	0.3903	0.09437	3	3	5.849	38
elp2 vs. pho4	0.5927	1.185	-0.592	0.09437	3	3	8.872	38
elp2 vs. snf1	0.5927	0.7202	-0.1275	0.09437	3	3	1.911	38
elp2 vs. slt2	0.5927	0.8454	-0.2527	0.09437	3	3	3.787	38
elp2 vs. sch9	0.5927	1.023	-0.4307	0.09437	3	3	6.453	38
elp2 vs. pbs2	0.5927	1.01	-0.4173	0.09437	3	3	6.253	38
elp2 vs. msn2	0.5927	1.446	-0.8533	0.09437	3	3	12.79	38
elp2 vs. tor1	0.5927	1.671	-1.078	0.09437	3	3	16.16	38
sin3 vs. ras2	0.5363	0.6486	-0.1123	0.09437	3	3	1.682	38
sin3 vs. pea2	0.5363	0.2023	0.334	0.09437	3	3	5.005	38
sin3 vs. pho4	0.5363	1.185	-0.6484	0.09437	3	3	9.716	38
sin3 vs. snf1	0.5363	0.7202	-0.1839	0.09437	3	3	2.755	38
sin3 vs. slt2	0.5363	0.8454	-0.3091	0.09437	3	3	4.631	38
sin3 vs. sch9	0.5363	1.023	-0.487	0.09437	3	3	7.298	38
sin3 vs. pbs2	0.5363	1.01	-0.4737	0.09437	3	3	7.098	38
sin3 vs. msn2	0.5363	1.446	-0.9097	0.09437	3	3	13.63	38
sin3 vs. tor1	0.5363	1.671	-1.135	0.09437	3	3	17.01	38
ras2 vs. pea2	0.6486	0.2023	0.4462	0.09437	3	3	6.687	38
ras2 vs. pho4	0.6486	1.185	-0.5361	0.09437	3	3	8.034	38
ras2 vs. snf1	0.6486	0.7202	-0.07159	0.09437	3	3	1.073	38
ras2 vs. slt2	0.6486	0.8454	-0.1968	0.09437	3	3	2.949	38
ras2 vs. sch9	0.6486	1.023	-0.3747	0.09437	3	3	5.616	38
ras2 vs. pbs2	0.6486	1.01	-0.3614	0.09437	3	3	5.416	38
ras2 vs. msn2	0.6486	1.446	-0.7974	0.09437	3	3	11.95	38
ras2 vs. tor1	0.6486	1.671	-1.023	0.09437	3	3	15.32	38
pea2 vs. pho4	0.2023	1.185	-0.9824	0.09437	3	3	14.72	38
pea2 vs. snf1	0.2023	0.7202	-0.5178	0.09437	3	3	7.76	38
pea2 vs. slt2	0.2023	0.8454	-0.643	0.09437	3	3	9.636	38
pea2 vs. sch9	0.2023	1.023	-0.821	0.09437	3	3	12.3	38
pea2 vs. pbs2	0.2023	1.01	-0.8076	0.09437	3	3	12.1	38
pea2 vs. msn2	0.2023	1.446	-1.244	0.09437	3	3	18.64	38
pea2 vs. tor1	0.2023	1.671	-1.469	0.09437	3	3	22.01	38
pho4 vs. snf1	1.185	0.7202	0.4645	0.09437	3	3	6.961	38
pho4 vs. slt2	1.185	0.8454	0.3393	0.09437	3	3	5.085	38
pho4 vs. sch9	1.185	1.023	0.1614	0.09437	3	3	2.418	38
pho4 vs. pbs2	1.185	1.01	0.1747	0.09437	3	3	2.618	38
pho4 vs. msn2	1.185	1.446	-0.2613	0.09437	3	3	3.916	38
pho4 vs. tor1	1.185	1.671	-0.4864	0.09437	3	3	7.289	38
snf1 vs. slt2	0.7202	0.8454	-0.1252	0.09437	3	3	1.876	38
snf1 vs. sch9	0.7202	1.023	-0.3032	0.09437	3	3	4.543	38
snf1 vs. pbs2	0.7202	1.01	-0.2898	0.09437	3	3	4.343	38
snf1 vs. msn2	0.7202	1.446	-0.7258	0.09437	3	3	10.88	38
snf1 vs. tor1	0.7202	1.671	-0.951	0.09437	3	3	14.25	38
slt2 vs. sch9	0.8454	1.023	-0.178	0.09437	3	3	2.667	38
slt2 vs. pbs2	0.8454	1.01	-0.1646	0.09437	3	3	2.467	38
slt2 vs. msn2	0.8454	1.446	-0.6006	0.09437	3	3	9.001	38
slt2 vs. tor1	0.8454	1.671	-0.8258	0.09437	3	3	12.37	38
sch9 vs. pbs2	1.023	1.01	0.01335	0.09437	3	3	0.2001	38
sch9 vs. msn2	1.023	1.446	-0.4227	0.09437	3	3	6.334	38
sch9 vs. tor1	1.023	1.671	-0.6478	0.09437	3	3	9.707	38
pbs2 vs. msn2	1.01	1.446	-0.436	0.09437	3	3	6.534	38
pbs2 vs. tor1	1.01	1.671	-0.6612	0.09437	3	3	9.908	38
msn2 vs. tor1	1.446	1.671	-0.2251	0.09437	3	3	3.374	38
sin3 vs. msn2	0.5363	1.446	-0.9097	0.0959	3	3	13.42	40
sin3 vs. tor1	0.5363	1.671	-1.135	0.0959	3	3	16.74	40
ras2 vs. pea2	0.6486	0.2023	0.4462	0.0959	3	3	6.581	40
ras2 vs. pho4	0.6486	1.185	-0.5361	0.0959	3	3	7.906	40
ras2 vs. snf1	0.6486	0.7202	-0.07159	0.0959	3	3	1.056	40
ras2 vs. slt2	0.6486	0.8454	-0.1968	0.0959	3	3	2.902	40
ras2 vs. sch9	0.6486	1.023	-0.3747	0.0959	3	3	5.527	40
ras2 vs. pbs2	0.6486	1.01	-0.3614	0.0959	3	3	5.33	40
ras2 vs. msn2	0.6486	1.446	-0.7974	0.0959	3	3	11.76	40
ras2 vs. tor1	0.6486	1.671	-1.023	0.0959	3	3	15.08	40
pea2 vs. pho4	0.2023	1.185	-0.9824	0.0959	3	3	14.49	40
pea2 vs. snf1	0.2023	0.7202	-0.5178	0.0959	3	3	7.637	40
pea2 vs. slt2	0.2023	0.8454	-0.643	0.0959	3	3	9.483	40
pea2 vs. sch9	0.2023	1.023	-0.821	0.0959	3	3	12.11	40
pea2 vs. pbs2	0.2023	1.01	-0.8076	0.0959	3	3	11.91	40
pea2 vs. msn2	0.2023	1.446	-1.244	0.0959	3	3	18.34	40
pea2 vs. tor1	0.2023	1.671	-1.469	0.0959	3	3	21.66	40
pho4 vs. snf1	1.185	0.7202	0.4645	0.0959	3	3	6.851	40
pho4 vs. slt2	1.185	0.8454	0.3393	0.0959	3	3	5.004	40
pho4 vs. sch9	1.185	1.023	0.1614	0.0959	3	3	2.38	40
pho4 vs. pbs2	1.185	1.01	0.1747	0.0959	3	3	2.577	40
pho4 vs. msn2	1.185	1.446	-0.2613	0.0959	3	3	3.853	40
pho4 vs. tor1	1.185	1.671	-0.4864	0.0959	3	3	7.174	40
snf1 vs. slt2	0.7202	0.8454	-0.1252	0.0959	3	3	1.846	40
snf1 vs. sch9	0.7202	1.023	-0.3032	0.0959	3	3	4.471	40
snf1 vs. pbs2	0.7202	1.01	-0.2898	0.0959	3	3	4.274	40
snf1 vs. msn2	0.7202	1.446	-0.7258	0.0959	3	3	10.7	40
snf1 vs. tor1	0.7202	1.671	-0.951	0.0959	3	3	14.02	40
slt2 vs. sch9	0.8454	1.023	-0.178	0.0959	3	3	2.624	40
slt2 vs. pbs2	0.8454	1.01	-0.1646	0.0959	3	3	2.427	40
slt2 vs. msn2	0.8454	1.446	-0.6006	0.0959	3	3	8.858	40
slt2 vs. tor1	0.8454	1.671	-0.8258	0.0959	3	3	12.18	40
sch9 vs. pbs2	1.023	1.01	0.01335	0.0959	3	3	0.1969	40
sch9 vs. msn2	1.023	1.446	-0.4227	0.0959	3	3	6.233	40
sch9 vs. tor1	1.023	1.671	-0.6478	0.0959	3	3	9.553	40
pbs2 vs. msn2	1.01	1.446	-0.436	0.0959	3	3	6.43	40
pbs2 vs. tor1	1.01	1.671	-0.6612	0.0959	3	3	9.75	40
msn2 vs. tor1	1.446	1.671	-0.2251	0.0959	3	3	3.32	40

## Sheet: SOE
Mutant vs Mutant comparisons							KEY
Number of families	1						a =	statistical test used
Number of comparisons per family	171						b =	mean difference between comparisons
Alpha	0.05						c =	confidence interval of difference
a	b	c	d	e	f	g	d =	signficance threshold met
Tukey's multiple comparisons test	Mean Diff.	95.00% CI of diff.	Below threshold?	Summary	Adjusted P Value	Comparisons	e =	(ns) > 0.05, (*) < 0.05, (**) < 0.01, (***) < 0.001, (****) < 0.0001
flo11 vs. opi1	0.06446	-0.1566 to 0.2855	No	ns	0.9997	B-C	f =	Adjusted P Value for multiple comparisons
flo11 vs. bud8	0.08803	-0.1330 to 0.3090	No	ns	0.9885	B-D	g =	Comparisons
flo11 vs. tec1	-0.09048	-0.3115 to 0.1305	No	ns	0.9848	B-E
flo11 vs. rim101	0.007111	-0.2139 to 0.2281	No	ns	>0.9999	B-F
flo11 vs. pho85	-0.2119	-0.4329 to 0.009138	No	ns	0.0729	B-G
flo11 vs. rtg3	-0.5194	-0.7405 to -0.2984	Yes	****	<0.0001	B-H
flo11 vs. spt8	-0.02483	-0.2459 to 0.1962	No	ns	>0.9999	B-I
flo11 vs. elp2	-0.5892	-0.8103 to -0.3682	Yes	****	<0.0001	B-J
flo11 vs. sin3	-0.7159	-0.9369 to -0.4949	Yes	****	<0.0001	B-K
flo11 vs. ras2	-0.3996	-0.6206 to -0.1785	Yes	****	<0.0001	B-L
flo11 vs. pea2	-0.05119	-0.2722 to 0.1698	No	ns	>0.9999	B-M
flo11 vs. pho4	-0.6661	-0.8871 to -0.4451	Yes	****	<0.0001	B-N
flo11 vs. snf1	-0.5957	-0.8167 to -0.3747	Yes	****	<0.0001	B-O
flo11 vs. slt2	-0.5617	-0.7827 to -0.3407	Yes	****	<0.0001	B-P
flo11 vs. sch9	-0.6664	-0.8874 to -0.4454	Yes	****	<0.0001	B-Q
flo11 vs. pbs2	-0.7459	-0.9669 to -0.5249	Yes	****	<0.0001	B-R
flo11 vs. msn2	-0.397	-0.6180 to -0.1759	Yes	****	<0.0001	B-S
flo11 vs. tor1	-0.569	-0.7900 to -0.3480	Yes	****	<0.0001	B-T
opi1 vs. bud8	0.02357	-0.1974 to 0.2446	No	ns	>0.9999	C-D
opi1 vs. tec1	-0.1549	-0.3760 to 0.06608	No	ns	0.4724	C-E
opi1 vs. rim101	-0.05735	-0.2784 to 0.1637	No	ns	>0.9999	C-F
opi1 vs. pho85	-0.2763	-0.4974 to -0.05532	Yes	**	0.0039	C-G
opi1 vs. rtg3	-0.5839	-0.8049 to -0.3629	Yes	****	<0.0001	C-H
opi1 vs. spt8	-0.08929	-0.3103 to 0.1317	No	ns	0.9867	C-I
opi1 vs. elp2	-0.6537	-0.8747 to -0.4327	Yes	****	<0.0001	C-J
opi1 vs. sin3	-0.7804	-1.001 to -0.5593	Yes	****	<0.0001	C-K
opi1 vs. ras2	-0.464	-0.6850 to -0.2430	Yes	****	<0.0001	C-L
opi1 vs. pea2	-0.1156	-0.3367 to 0.1054	No	ns	0.8799	C-M
opi1 vs. pho4	-0.7306	-0.9516 to -0.5096	Yes	****	<0.0001	C-N
opi1 vs. snf1	-0.6602	-0.8812 to -0.4392	Yes	****	<0.0001	C-O
opi1 vs. slt2	-0.6262	-0.8472 to -0.4051	Yes	****	<0.0001	C-P
opi1 vs. sch9	-0.7308	-0.9519 to -0.5098	Yes	****	<0.0001	C-Q
opi1 vs. pbs2	-0.8103	-1.031 to -0.5893	Yes	****	<0.0001	C-R
opi1 vs. msn2	-0.4614	-0.6824 to -0.2404	Yes	****	<0.0001	C-S
opi1 vs. tor1	-0.6335	-0.8545 to -0.4124	Yes	****	<0.0001	C-T
bud8 vs. tec1	-0.1785	-0.3995 to 0.04251	No	ns	0.245	D-E
bud8 vs. rim101	-0.08092	-0.3019 to 0.1401	No	ns	0.9953	D-F
bud8 vs. pho85	-0.2999	-0.5209 to -0.07889	Yes	**	0.0012	D-G
bud8 vs. rtg3	-0.6075	-0.8285 to -0.3864	Yes	****	<0.0001	D-H
bud8 vs. spt8	-0.1129	-0.3339 to 0.1082	No	ns	0.8989	D-I
bud8 vs. elp2	-0.6773	-0.8983 to -0.4563	Yes	****	<0.0001	D-J
bud8 vs. sin3	-0.8039	-1.025 to -0.5829	Yes	****	<0.0001	D-K
bud8 vs. ras2	-0.4876	-0.7086 to -0.2666	Yes	****	<0.0001	D-L
bud8 vs. pea2	-0.1392	-0.3602 to 0.08180	No	ns	0.6527	D-M
bud8 vs. pho4	-0.7542	-0.9752 to -0.5331	Yes	****	<0.0001	D-N
bud8 vs. snf1	-0.6838	-0.9048 to -0.4627	Yes	****	<0.0001	D-O
bud8 vs. slt2	-0.6497	-0.8707 to -0.4287	Yes	****	<0.0001	D-P
bud8 vs. sch9	-0.7544	-0.9754 to -0.5334	Yes	****	<0.0001	D-Q
bud8 vs. pbs2	-0.8339	-1.055 to -0.6129	Yes	****	<0.0001	D-R
bud8 vs. msn2	-0.485	-0.7060 to -0.2640	Yes	****	<0.0001	D-S
bud8 vs. tor1	-0.657	-0.8780 to -0.4360	Yes	****	<0.0001	D-T
tec1 vs. rim101	0.09759	-0.1234 to 0.3186	No	ns	0.969	E-F
tec1 vs. pho85	-0.1214	-0.3424 to 0.09962	No	ns	0.8346	E-G
tec1 vs. rtg3	-0.4289	-0.6500 to -0.2079	Yes	****	<0.0001	E-H
tec1 vs. spt8	0.06565	-0.1554 to 0.2867	No	ns	0.9996	E-I
tec1 vs. elp2	-0.4988	-0.7198 to -0.2777	Yes	****	<0.0001	E-J
tec1 vs. sin3	-0.6254	-0.8464 to -0.4044	Yes	****	<0.0001	E-K
tec1 vs. ras2	-0.3091	-0.5301 to -0.08805	Yes	***	0.0007	E-L
tec1 vs. pea2	0.0393	-0.1817 to 0.2603	No	ns	>0.9999	E-M
tec1 vs. pho4	-0.5756	-0.7967 to -0.3546	Yes	****	<0.0001	E-N
tec1 vs. snf1	-0.5052	-0.7263 to -0.2842	Yes	****	<0.0001	E-O
tec1 vs. slt2	-0.4712	-0.6922 to -0.2502	Yes	****	<0.0001	E-P
tec1 vs. sch9	-0.5759	-0.7969 to -0.3549	Yes	****	<0.0001	E-Q
tec1 vs. pbs2	-0.6554	-0.8764 to -0.4344	Yes	****	<0.0001	E-R
tec1 vs. msn2	-0.3065	-0.5275 to -0.08546	Yes	***	0.0009	E-S
tec1 vs. tor1	-0.4785	-0.6995 to -0.2575	Yes	****	<0.0001	E-T
rim101 vs. pho85	-0.219	-0.4400 to 0.002026	No	ns	0.0544	F-G
rim101 vs. rtg3	-0.5265	-0.7476 to -0.3055	Yes	****	<0.0001	F-H
rim101 vs. spt8	-0.03194	-0.2530 to 0.1891	No	ns	>0.9999	F-I
rim101 vs. elp2	-0.5964	-0.8174 to -0.3753	Yes	****	<0.0001	F-J
rim101 vs. sin3	-0.723	-0.9440 to -0.5020	Yes	****	<0.0001	F-K
rim101 vs. ras2	-0.4067	-0.6277 to -0.1856	Yes	****	<0.0001	F-L
rim101 vs. pea2	-0.0583	-0.2793 to 0.1627	No	ns	>0.9999	F-M
rim101 vs. pho4	-0.6732	-0.8943 to -0.4522	Yes	****	<0.0001	F-N
rim101 vs. snf1	-0.6028	-0.8239 to -0.3818	Yes	****	<0.0001	F-O
rim101 vs. slt2	-0.5688	-0.7898 to -0.3478	Yes	****	<0.0001	F-P
rim101 vs. sch9	-0.6735	-0.8945 to -0.4525	Yes	****	<0.0001	F-Q
rim101 vs. pbs2	-0.753	-0.9740 to -0.5320	Yes	****	<0.0001	F-R
rim101 vs. msn2	-0.4041	-0.6251 to -0.1831	Yes	****	<0.0001	F-S
rim101 vs. tor1	-0.5761	-0.7971 to -0.3551	Yes	****	<0.0001	F-T
pho85 vs. rtg3	-0.3076	-0.5286 to -0.08653	Yes	***	0.0008	G-H
pho85 vs. spt8	0.187	-0.03397 to 0.4081	No	ns	0.1848	G-I
pho85 vs. elp2	-0.3774	-0.5984 to -0.1563	Yes	****	<0.0001	G-J
pho85 vs. sin3	-0.504	-0.7250 to -0.2830	Yes	****	<0.0001	G-K
pho85 vs. ras2	-0.1877	-0.4087 to 0.03335	No	ns	0.1809	G-L
pho85 vs. pea2	0.1607	-0.06032 to 0.3817	No	ns	0.4098	G-M
pho85 vs. pho4	-0.4542	-0.6753 to -0.2332	Yes	****	<0.0001	G-N
pho85 vs. snf1	-0.3838	-0.6049 to -0.1628	Yes	****	<0.0001	G-O
pho85 vs. slt2	-0.3498	-0.5708 to -0.1288	Yes	****	<0.0001	G-P
pho85 vs. sch9	-0.4545	-0.6755 to -0.2335	Yes	****	<0.0001	G-Q
pho85 vs. pbs2	-0.534	-0.7550 to -0.3130	Yes	****	<0.0001	G-R
pho85 vs. msn2	-0.1851	-0.4061 to 0.03594	No	ns	0.1976	G-S
pho85 vs. tor1	-0.3571	-0.5781 to -0.1361	Yes	****	<0.0001	G-T
rtg3 vs. spt8	0.4946	0.2736 to 0.7156	Yes	****	<0.0001	H-I
rtg3 vs. elp2	-0.06981	-0.2908 to 0.1512	No	ns	0.9992	H-J
rtg3 vs. sin3	-0.1965	-0.4175 to 0.02455	No	ns	0.1322	H-K
rtg3 vs. ras2	0.1199	-0.1011 to 0.3409	No	ns	0.8473	H-L
rtg3 vs. pea2	0.4682	0.2472 to 0.6893	Yes	****	<0.0001	H-M
rtg3 vs. pho4	-0.1467	-0.3677 to 0.07432	No	ns	0.5666	H-N
rtg3 vs. snf1	-0.07629	-0.2973 to 0.1447	No	ns	0.9976	H-O
rtg3 vs. slt2	-0.04227	-0.2633 to 0.1788	No	ns	>0.9999	H-P
rtg3 vs. sch9	-0.1469	-0.3680 to 0.07408	No	ns	0.5637	H-Q
rtg3 vs. pbs2	-0.2265	-0.4475 to -0.005435	Yes	*	0.0397	H-R
rtg3 vs. msn2	0.1225	-0.09855 to 0.3435	No	ns	0.8252	H-S
rtg3 vs. tor1	-0.04956	-0.2706 to 0.1715	No	ns	>0.9999	H-T
spt8 vs. elp2	-0.5644	-0.7854 to -0.3434	Yes	****	<0.0001	I-J
spt8 vs. sin3	-0.6911	-0.9121 to -0.4700	Yes	****	<0.0001	I-K
spt8 vs. ras2	-0.3747	-0.5957 to -0.1537	Yes	****	<0.0001	I-L
spt8 vs. pea2	-0.02635	-0.2474 to 0.1947	No	ns	>0.9999	I-M
spt8 vs. pho4	-0.6413	-0.8623 to -0.4203	Yes	****	<0.0001	I-N
spt8 vs. snf1	-0.5709	-0.7919 to -0.3499	Yes	****	<0.0001	I-O
spt8 vs. slt2	-0.5369	-0.7579 to -0.3158	Yes	****	<0.0001	I-P
spt8 vs. sch9	-0.6415	-0.8626 to -0.4205	Yes	****	<0.0001	I-Q
spt8 vs. pbs2	-0.7211	-0.9421 to -0.5000	Yes	****	<0.0001	I-R
spt8 vs. msn2	-0.3721	-0.5931 to -0.1511	Yes	****	<0.0001	I-S
spt8 vs. tor1	-0.5442	-0.7652 to -0.3231	Yes	****	<0.0001	I-T
elp2 vs. sin3	-0.1267	-0.3477 to 0.09437	No	ns	0.7865	J-K
elp2 vs. ras2	0.1897	-0.03133 to 0.4107	No	ns	0.1686	J-L
elp2 vs. pea2	0.5381	0.3170 to 0.7591	Yes	****	<0.0001	J-M
elp2 vs. pho4	-0.07688	-0.2979 to 0.1441	No	ns	0.9974	J-N
elp2 vs. snf1	-0.006482	-0.2275 to 0.2145	No	ns	>0.9999	J-O
elp2 vs. slt2	0.02754	-0.1935 to 0.2486	No	ns	>0.9999	J-P
elp2 vs. sch9	-0.07713	-0.2982 to 0.1439	No	ns	0.9973	J-Q
elp2 vs. pbs2	-0.1566	-0.3777 to 0.06438	No	ns	0.4536	J-R
elp2 vs. msn2	0.1923	-0.02873 to 0.4133	No	ns	0.1538	J-S
elp2 vs. tor1	0.02025	-0.2008 to 0.2413	No	ns	>0.9999	J-T
sin3 vs. ras2	0.3163	0.09533 to 0.5374	Yes	***	0.0005	K-L
sin3 vs. pea2	0.6647	0.4437 to 0.8857	Yes	****	<0.0001	K-M
sin3 vs. pho4	0.04977	-0.1713 to 0.2708	No	ns	>0.9999	K-N
sin3 vs. snf1	0.1202	-0.1008 to 0.3412	No	ns	0.8449	K-O
sin3 vs. slt2	0.1542	-0.06682 to 0.3752	No	ns	0.4808	K-P
sin3 vs. sch9	0.04952	-0.1715 to 0.2705	No	ns	>0.9999	K-Q
sin3 vs. pbs2	-0.02999	-0.2510 to 0.1910	No	ns	>0.9999	K-R
sin3 vs. msn2	0.3189	0.09792 to 0.5400	Yes	***	0.0005	K-S
sin3 vs. tor1	0.1469	-0.07411 to 0.3679	No	ns	0.5642	K-T
ras2 vs. pea2	0.3484	0.1273 to 0.5694	Yes	****	<0.0001	L-M
ras2 vs. pho4	-0.2666	-0.4876 to -0.04556	Yes	**	0.0063	L-N
ras2 vs. snf1	-0.1962	-0.4172 to 0.02484	No	ns	0.1336	L-O
ras2 vs. slt2	-0.1621	-0.3832 to 0.05887	No	ns	0.3946	L-P
ras2 vs. sch9	-0.2668	-0.4878 to -0.04580	Yes	**	0.0062	L-Q
ras2 vs. pbs2	-0.3463	-0.5674 to -0.1253	Yes	***	0.0001	L-R
ras2 vs. msn2	0.002593	-0.2184 to 0.2236	No	ns	>0.9999	L-S
ras2 vs. tor1	-0.1694	-0.3905 to 0.05158	No	ns	0.3227	L-T
pea2 vs. pho4	-0.6149	-0.8360 to -0.3939	Yes	****	<0.0001	M-N
pea2 vs. snf1	-0.5445	-0.7656 to -0.3235	Yes	****	<0.0001	M-O
pea2 vs. slt2	-0.5105	-0.7315 to -0.2895	Yes	****	<0.0001	M-P
pea2 vs. sch9	-0.6152	-0.8362 to -0.3942	Yes	****	<0.0001	M-Q
pea2 vs. pbs2	-0.6947	-0.9157 to -0.4737	Yes	****	<0.0001	M-R
pea2 vs. msn2	-0.3458	-0.5668 to -0.1248	Yes	***	0.0001	M-S
pea2 vs. tor1	-0.5178	-0.7388 to -0.2968	Yes	****	<0.0001	M-T
pho4 vs. snf1	0.0704	-0.1506 to 0.2914	No	ns	0.9991	N-O
pho4 vs. slt2	0.1044	-0.1166 to 0.3254	No	ns	0.9444	N-P
pho4 vs. sch9	-0.0002463	-0.2213 to 0.2208	No	ns	>0.9999	N-Q
pho4 vs. pbs2	-0.07976	-0.3008 to 0.1413	No	ns	0.996	N-R
pho4 vs. msn2	0.2692	0.04815 to 0.4902	Yes	**	0.0055	N-S
pho4 vs. tor1	0.09714	-0.1239 to 0.3182	No	ns	0.9703	N-T
snf1 vs. slt2	0.03402	-0.1870 to 0.2550	No	ns	>0.9999	O-P
snf1 vs. sch9	-0.07065	-0.2917 to 0.1504	No	ns	0.999	O-Q
snf1 vs. pbs2	-0.1502	-0.3712 to 0.07086	No	ns	0.5267	O-R
snf1 vs. msn2	0.1988	-0.02225 to 0.4198	No	ns	0.1214	O-S
snf1 vs. tor1	0.02673	-0.1943 to 0.2478	No	ns	>0.9999	O-T
slt2 vs. sch9	-0.1047	-0.3257 to 0.1163	No	ns	0.9434	P-Q
slt2 vs. pbs2	-0.1842	-0.4052 to 0.03683	No	ns	0.2036	P-R
slt2 vs. msn2	0.1647	-0.05628 to 0.3858	No	ns	0.3681	P-S
slt2 vs. tor1	-0.007291	-0.2283 to 0.2137	No	ns	>0.9999	P-T
sch9 vs. pbs2	-0.07951	-0.3005 to 0.1415	No	ns	0.9961	Q-R
sch9 vs. msn2	0.2694	0.04840 to 0.4904	Yes	**	0.0055	Q-S
sch9 vs. tor1	0.09738	-0.1236 to 0.3184	No	ns	0.9696	Q-T
pbs2 vs. msn2	0.3489	0.1279 to 0.5699	Yes	****	<0.0001	R-S
pbs2 vs. tor1	0.1769	-0.04413 to 0.3979	No	ns	0.2579	R-T
msn2 vs. tor1	-0.172	-0.3931 to 0.04899	No	ns	0.2991	S-T
Test details	Mean 1	Mean 2	Mean Diff.	SE of diff.	n1	n2	q	DF
flo11 vs. opi1	0.1536	0.0891	0.06446	0.05863	3	3	1.555	38
flo11 vs. bud8	0.1536	0.06553	0.08803	0.05863	3	3	2.123	38
flo11 vs. tec1	0.1536	0.244	-0.09048	0.05863	3	3	2.183	38
flo11 vs. rim101	0.1536	0.1464	0.007111	0.05863	3	3	0.1715	38
flo11 vs. pho85	0.1536	0.3654	-0.2119	0.05863	3	3	5.111	38
flo11 vs. rtg3	0.1536	0.673	-0.5194	0.05863	3	3	12.53	38
flo11 vs. spt8	0.1536	0.1784	-0.02483	0.05863	3	3	0.599	38
flo11 vs. elp2	0.1536	0.7428	-0.5892	0.05863	3	3	14.21	38
flo11 vs. sin3	0.1536	0.8695	-0.7159	0.05863	3	3	17.27	38
flo11 vs. ras2	0.1536	0.5531	-0.3996	0.05863	3	3	9.638	38
flo11 vs. pea2	0.1536	0.2047	-0.05119	0.05863	3	3	1.235	38
flo11 vs. pho4	0.1536	0.8197	-0.6661	0.05863	3	3	16.07	38
flo11 vs. snf1	0.1536	0.7493	-0.5957	0.05863	3	3	14.37	38
flo11 vs. slt2	0.1536	0.7153	-0.5617	0.05863	3	3	13.55	38
flo11 vs. sch9	0.1536	0.8199	-0.6664	0.05863	3	3	16.07	38
flo11 vs. pbs2	0.1536	0.8994	-0.7459	0.05863	3	3	17.99	38
flo11 vs. msn2	0.1536	0.5505	-0.397	0.05863	3	3	9.575	38
flo11 vs. tor1	0.1536	0.7225	-0.569	0.05863	3	3	13.73	38
opi1 vs. bud8	0.0891	0.06553	0.02357	0.05863	3	3	0.5686	38
opi1 vs. tec1	0.0891	0.244	-0.1549	0.05863	3	3	3.737	38
opi1 vs. rim101	0.0891	0.1464	-0.05735	0.05863	3	3	1.383	38
opi1 vs. pho85	0.0891	0.3654	-0.2763	0.05863	3	3	6.666	38
opi1 vs. rtg3	0.0891	0.673	-0.5839	0.05863	3	3	14.08	38
opi1 vs. spt8	0.0891	0.1784	-0.08929	0.05863	3	3	2.154	38
opi1 vs. elp2	0.0891	0.7428	-0.6537	0.05863	3	3	15.77	38
opi1 vs. sin3	0.0891	0.8695	-0.7804	0.05863	3	3	18.82	38
opi1 vs. ras2	0.0891	0.5531	-0.464	0.05863	3	3	11.19	38
opi1 vs. pea2	0.0891	0.2047	-0.1156	0.05863	3	3	2.79	38
opi1 vs. pho4	0.0891	0.8197	-0.7306	0.05863	3	3	17.62	38
opi1 vs. snf1	0.0891	0.7493	-0.6602	0.05863	3	3	15.92	38
opi1 vs. slt2	0.0891	0.7153	-0.6262	0.05863	3	3	15.1	38
opi1 vs. sch9	0.0891	0.8199	-0.7308	0.05863	3	3	17.63	38
opi1 vs. pbs2	0.0891	0.8994	-0.8103	0.05863	3	3	19.55	38
opi1 vs. msn2	0.0891	0.5505	-0.4614	0.05863	3	3	11.13	38
opi1 vs. tor1	0.0891	0.7225	-0.6335	0.05863	3	3	15.28	38
bud8 vs. tec1	0.06553	0.244	-0.1785	0.05863	3	3	4.306	38
bud8 vs. rim101	0.06553	0.1464	-0.08092	0.05863	3	3	1.952	38
bud8 vs. pho85	0.06553	0.3654	-0.2999	0.05863	3	3	7.234	38
bud8 vs. rtg3	0.06553	0.673	-0.6075	0.05863	3	3	14.65	38
bud8 vs. spt8	0.06553	0.1784	-0.1129	0.05863	3	3	2.722	38
bud8 vs. elp2	0.06553	0.7428	-0.6773	0.05863	3	3	16.34	38
bud8 vs. sin3	0.06553	0.8695	-0.8039	0.05863	3	3	19.39	38
bud8 vs. ras2	0.06553	0.5531	-0.4876	0.05863	3	3	11.76	38
bud8 vs. pea2	0.06553	0.2047	-0.1392	0.05863	3	3	3.358	38
bud8 vs. pho4	0.06553	0.8197	-0.7542	0.05863	3	3	18.19	38
bud8 vs. snf1	0.06553	0.7493	-0.6838	0.05863	3	3	16.49	38
bud8 vs. slt2	0.06553	0.7153	-0.6497	0.05863	3	3	15.67	38
bud8 vs. sch9	0.06553	0.8199	-0.7544	0.05863	3	3	18.2	38
bud8 vs. pbs2	0.06553	0.8994	-0.8339	0.05863	3	3	20.12	38
bud8 vs. msn2	0.06553	0.5505	-0.485	0.05863	3	3	11.7	38
bud8 vs. tor1	0.06553	0.7225	-0.657	0.05863	3	3	15.85	38
tec1 vs. rim101	0.244	0.1464	0.09759	0.05863	3	3	2.354	38
tec1 vs. pho85	0.244	0.3654	-0.1214	0.05863	3	3	2.928	38
tec1 vs. rtg3	0.244	0.673	-0.4289	0.05863	3	3	10.35	38
tec1 vs. spt8	0.244	0.1784	0.06565	0.05863	3	3	1.584	38
tec1 vs. elp2	0.244	0.7428	-0.4988	0.05863	3	3	12.03	38
tec1 vs. sin3	0.244	0.8695	-0.6254	0.05863	3	3	15.09	38
tec1 vs. ras2	0.244	0.5531	-0.3091	0.05863	3	3	7.455	38
tec1 vs. pea2	0.244	0.2047	0.0393	0.05863	3	3	0.9479	38
tec1 vs. pho4	0.244	0.8197	-0.5756	0.05863	3	3	13.89	38
tec1 vs. snf1	0.244	0.7493	-0.5052	0.05863	3	3	12.19	38
tec1 vs. slt2	0.244	0.7153	-0.4712	0.05863	3	3	11.37	38
tec1 vs. sch9	0.244	0.8199	-0.5759	0.05863	3	3	13.89	38
tec1 vs. pbs2	0.244	0.8994	-0.6554	0.05863	3	3	15.81	38
tec1 vs. msn2	0.244	0.5505	-0.3065	0.05863	3	3	7.393	38
tec1 vs. tor1	0.244	0.7225	-0.4785	0.05863	3	3	11.54	38
rim101 vs. pho85	0.1464	0.3654	-0.219	0.05863	3	3	5.282	38
rim101 vs. rtg3	0.1464	0.673	-0.5265	0.05863	3	3	12.7	38
rim101 vs. spt8	0.1464	0.1784	-0.03194	0.05863	3	3	0.7705	38
rim101 vs. elp2	0.1464	0.7428	-0.5964	0.05863	3	3	14.39	38
rim101 vs. sin3	0.1464	0.8695	-0.723	0.05863	3	3	17.44	38
rim101 vs. ras2	0.1464	0.5531	-0.4067	0.05863	3	3	9.809	38
rim101 vs. pea2	0.1464	0.2047	-0.0583	0.05863	3	3	1.406	38
rim101 vs. pho4	0.1464	0.8197	-0.6732	0.05863	3	3	16.24	38
rim101 vs. snf1	0.1464	0.7493	-0.6028	0.05863	3	3	14.54	38
rim101 vs. slt2	0.1464	0.7153	-0.5688	0.05863	3	3	13.72	38
rim101 vs. sch9	0.1464	0.8199	-0.6735	0.05863	3	3	16.25	38
rim101 vs. pbs2	0.1464	0.8994	-0.753	0.05863	3	3	18.16	38
rim101 vs. msn2	0.1464	0.5505	-0.4041	0.05863	3	3	9.747	38
rim101 vs. tor1	0.1464	0.7225	-0.5761	0.05863	3	3	13.9	38
pho85 vs. rtg3	0.3654	0.673	-0.3076	0.05863	3	3	7.419	38
pho85 vs. spt8	0.3654	0.1784	0.187	0.05863	3	3	4.512	38
pho85 vs. elp2	0.3654	0.7428	-0.3774	0.05863	3	3	9.103	38
pho85 vs. sin3	0.3654	0.8695	-0.504	0.05863	3	3	12.16	38
pho85 vs. ras2	0.3654	0.5531	-0.1877	0.05863	3	3	4.527	38
pho85 vs. pea2	0.3654	0.2047	0.1607	0.05863	3	3	3.876	38
pho85 vs. pho4	0.3654	0.8197	-0.4542	0.05863	3	3	10.96	38
pho85 vs. snf1	0.3654	0.7493	-0.3838	0.05863	3	3	9.259	38
pho85 vs. slt2	0.3654	0.7153	-0.3498	0.05863	3	3	8.438	38
pho85 vs. sch9	0.3654	0.8199	-0.4545	0.05863	3	3	10.96	38
pho85 vs. pbs2	0.3654	0.8994	-0.534	0.05863	3	3	12.88	38
pho85 vs. msn2	0.3654	0.5505	-0.1851	0.05863	3	3	4.464	38
pho85 vs. tor1	0.3654	0.7225	-0.3571	0.05863	3	3	8.614	38
rtg3 vs. spt8	0.673	0.1784	0.4946	0.05863	3	3	11.93	38
rtg3 vs. elp2	0.673	0.7428	-0.06981	0.05863	3	3	1.684	38
rtg3 vs. sin3	0.673	0.8695	-0.1965	0.05863	3	3	4.739	38
rtg3 vs. ras2	0.673	0.5531	0.1199	0.05863	3	3	2.892	38
rtg3 vs. pea2	0.673	0.2047	0.4682	0.05863	3	3	11.29	38
rtg3 vs. pho4	0.673	0.8197	-0.1467	0.05863	3	3	3.539	38
rtg3 vs. snf1	0.673	0.7493	-0.07629	0.05863	3	3	1.84	38
rtg3 vs. slt2	0.673	0.7153	-0.04227	0.05863	3	3	1.02	38
rtg3 vs. sch9	0.673	0.8199	-0.1469	0.05863	3	3	3.544	38
rtg3 vs. pbs2	0.673	0.8994	-0.2265	0.05863	3	3	5.462	38
rtg3 vs. msn2	0.673	0.5505	0.1225	0.05863	3	3	2.954	38
rtg3 vs. tor1	0.673	0.7225	-0.04956	0.05863	3	3	1.195	38
spt8 vs. elp2	0.1784	0.7428	-0.5644	0.05863	3	3	13.61	38
spt8 vs. sin3	0.1784	0.8695	-0.6911	0.05863	3	3	16.67	38
spt8 vs. ras2	0.1784	0.5531	-0.3747	0.05863	3	3	9.039	38
spt8 vs. pea2	0.1784	0.2047	-0.02635	0.05863	3	3	0.6357	38
spt8 vs. pho4	0.1784	0.8197	-0.6413	0.05863	3	3	15.47	38
spt8 vs. snf1	0.1784	0.7493	-0.5709	0.05863	3	3	13.77	38
spt8 vs. slt2	0.1784	0.7153	-0.5369	0.05863	3	3	12.95	38
spt8 vs. sch9	0.1784	0.8199	-0.6415	0.05863	3	3	15.48	38
spt8 vs. pbs2	0.1784	0.8994	-0.7211	0.05863	3	3	17.39	38
spt8 vs. msn2	0.1784	0.5505	-0.3721	0.05863	3	3	8.976	38
spt8 vs. tor1	0.1784	0.7225	-0.5442	0.05863	3	3	13.13	38
elp2 vs. sin3	0.7428	0.8695	-0.1267	0.05863	3	3	3.055	38
elp2 vs. ras2	0.7428	0.5531	0.1897	0.05863	3	3	4.576	38
elp2 vs. pea2	0.7428	0.2047	0.5381	0.05863	3	3	12.98	38
elp2 vs. pho4	0.7428	0.8197	-0.07688	0.05863	3	3	1.855	38
elp2 vs. snf1	0.7428	0.7493	-0.006482	0.05863	3	3	0.1564	38
elp2 vs. slt2	0.7428	0.7153	0.02754	0.05863	3	3	0.6644	38
elp2 vs. sch9	0.7428	0.8199	-0.07713	0.05863	3	3	1.861	38
elp2 vs. pbs2	0.7428	0.8994	-0.1566	0.05863	3	3	3.778	38
elp2 vs. msn2	0.7428	0.5505	0.1923	0.05863	3	3	4.638	38
elp2 vs. tor1	0.7428	0.7225	0.02025	0.05863	3	3	0.4885	38
sin3 vs. ras2	0.8695	0.5531	0.3163	0.05863	3	3	7.631	38
sin3 vs. pea2	0.8695	0.2047	0.6647	0.05863	3	3	16.03	38
sin3 vs. pho4	0.8695	0.8197	0.04977	0.05863	3	3	1.2	38
sin3 vs. snf1	0.8695	0.7493	0.1202	0.05863	3	3	2.899	38
sin3 vs. slt2	0.8695	0.7153	0.1542	0.05863	3	3	3.719	38
sin3 vs. sch9	0.8695	0.8199	0.04952	0.05863	3	3	1.195	38
sin3 vs. pbs2	0.8695	0.8994	-0.02999	0.05863	3	3	0.7234	38
sin3 vs. msn2	0.8695	0.5505	0.3189	0.05863	3	3	7.693	38
sin3 vs. tor1	0.8695	0.7225	0.1469	0.05863	3	3	3.544	38
ras2 vs. pea2	0.5531	0.2047	0.3484	0.05863	3	3	8.403	38
ras2 vs. pho4	0.5531	0.8197	-0.2666	0.05863	3	3	6.43	38
ras2 vs. snf1	0.5531	0.7493	-0.1962	0.05863	3	3	4.732	38
ras2 vs. slt2	0.5531	0.7153	-0.1621	0.05863	3	3	3.911	38
ras2 vs. sch9	0.5531	0.8199	-0.2668	0.05863	3	3	6.436	38
ras2 vs. pbs2	0.5531	0.8994	-0.3463	0.05863	3	3	8.354	38
ras2 vs. msn2	0.5531	0.5505	0.002593	0.05863	3	3	0.06256	38
ras2 vs. tor1	0.5531	0.7225	-0.1694	0.05863	3	3	4.087	38
pea2 vs. pho4	0.2047	0.8197	-0.6149	0.05863	3	3	14.83	38
pea2 vs. snf1	0.2047	0.7493	-0.5445	0.05863	3	3	13.14	38
pea2 vs. slt2	0.2047	0.7153	-0.5105	0.05863	3	3	12.31	38
pea2 vs. sch9	0.2047	0.8199	-0.6152	0.05863	3	3	14.84	38
pea2 vs. pbs2	0.2047	0.8994	-0.6947	0.05863	3	3	16.76	38
pea2 vs. msn2	0.2047	0.5505	-0.3458	0.05863	3	3	8.341	38
pea2 vs. tor1	0.2047	0.7225	-0.5178	0.05863	3	3	12.49	38
pho4 vs. snf1	0.8197	0.7493	0.0704	0.05863	3	3	1.698	38
pho4 vs. slt2	0.8197	0.7153	0.1044	0.05863	3	3	2.519	38
pho4 vs. sch9	0.8197	0.8199	-0.0002463	0.05863	3	3	0.005942	38
pho4 vs. pbs2	0.8197	0.8994	-0.07976	0.05863	3	3	1.924	38
pho4 vs. msn2	0.8197	0.5505	0.2692	0.05863	3	3	6.493	38
pho4 vs. tor1	0.8197	0.7225	0.09714	0.05863	3	3	2.343	38
snf1 vs. slt2	0.7493	0.7153	0.03402	0.05863	3	3	0.8207	38
snf1 vs. sch9	0.7493	0.8199	-0.07065	0.05863	3	3	1.704	38
snf1 vs. pbs2	0.7493	0.8994	-0.1502	0.05863	3	3	3.622	38
snf1 vs. msn2	0.7493	0.5505	0.1988	0.05863	3	3	4.795	38
snf1 vs. tor1	0.7493	0.7225	0.02673	0.05863	3	3	0.6449	38
slt2 vs. sch9	0.7153	0.8199	-0.1047	0.05863	3	3	2.525	38
slt2 vs. pbs2	0.7153	0.8994	-0.1842	0.05863	3	3	4.443	38
slt2 vs. msn2	0.7153	0.5505	0.1647	0.05863	3	3	3.974	38
slt2 vs. tor1	0.7153	0.7225	-0.007291	0.05863	3	3	0.1759	38
sch9 vs. pbs2	0.8199	0.8994	-0.07951	0.05863	3	3	1.918	38
sch9 vs. msn2	0.8199	0.5505	0.2694	0.05863	3	3	6.499	38
sch9 vs. tor1	0.8199	0.7225	0.09738	0.05863	3	3	2.349	38
pbs2 vs. msn2	0.8994	0.5505	0.3489	0.05863	3	3	8.417	38
pbs2 vs. tor1	0.8994	0.7225	0.1769	0.05863	3	3	4.267	38
msn2 vs. tor1	0.5505	0.7225	-0.172	0.05863	3	3	4.15	38
sin3 vs. msn2	0.8695	0.5505	0.3189	0.05821	3	3	7.749	40
sin3 vs. tor1	0.8695	0.7225	0.1469	0.05821	3	3	3.569	40
ras2 vs. pea2	0.5531	0.2047	0.3484	0.05821	3	3	8.464	40
ras2 vs. pho4	0.5531	0.8197	-0.2666	0.05821	3	3	6.477	40
ras2 vs. snf1	0.5531	0.7493	-0.1962	0.05821	3	3	4.766	40
ras2 vs. slt2	0.5531	0.7153	-0.1621	0.05821	3	3	3.94	40
ras2 vs. sch9	0.5531	0.8199	-0.2668	0.05821	3	3	6.483	40
ras2 vs. pbs2	0.5531	0.8994	-0.3463	0.05821	3	3	8.415	40
ras2 vs. msn2	0.5531	0.5505	0.002593	0.05821	3	3	0.06301	40
ras2 vs. tor1	0.5531	0.7225	-0.1694	0.05821	3	3	4.117	40
pea2 vs. pho4	0.2047	0.8197	-0.6149	0.05821	3	3	14.94	40
pea2 vs. snf1	0.2047	0.7493	-0.5445	0.05821	3	3	13.23	40
pea2 vs. slt2	0.2047	0.7153	-0.5105	0.05821	3	3	12.4	40
pea2 vs. sch9	0.2047	0.8199	-0.6152	0.05821	3	3	14.95	40
pea2 vs. pbs2	0.2047	0.8994	-0.6947	0.05821	3	3	16.88	40
pea2 vs. msn2	0.2047	0.5505	-0.3458	0.05821	3	3	8.401	40
pea2 vs. tor1	0.2047	0.7225	-0.5178	0.05821	3	3	12.58	40
pho4 vs. snf1	0.8197	0.7493	0.0704	0.05821	3	3	1.711	40
pho4 vs. slt2	0.8197	0.7153	0.1044	0.05821	3	3	2.537	40
pho4 vs. sch9	0.8197	0.8199	-0.0002463	0.05821	3	3	0.005985	40
pho4 vs. pbs2	0.8197	0.8994	-0.07976	0.05821	3	3	1.938	40
pho4 vs. msn2	0.8197	0.5505	0.2692	0.05821	3	3	6.54	40
pho4 vs. tor1	0.8197	0.7225	0.09714	0.05821	3	3	2.36	40
snf1 vs. slt2	0.7493	0.7153	0.03402	0.05821	3	3	0.8267	40
snf1 vs. sch9	0.7493	0.8199	-0.07065	0.05821	3	3	1.717	40
snf1 vs. pbs2	0.7493	0.8994	-0.1502	0.05821	3	3	3.648	40
snf1 vs. msn2	0.7493	0.5505	0.1988	0.05821	3	3	4.829	40
snf1 vs. tor1	0.7493	0.7225	0.02673	0.05821	3	3	0.6495	40
slt2 vs. sch9	0.7153	0.8199	-0.1047	0.05821	3	3	2.543	40
slt2 vs. pbs2	0.7153	0.8994	-0.1842	0.05821	3	3	4.475	40
slt2 vs. msn2	0.7153	0.5505	0.1647	0.05821	3	3	4.003	40
slt2 vs. tor1	0.7153	0.7225	-0.007291	0.05821	3	3	0.1771	40
sch9 vs. pbs2	0.8199	0.8994	-0.07951	0.05821	3	3	1.932	40
sch9 vs. msn2	0.8199	0.5505	0.2694	0.05821	3	3	6.546	40
sch9 vs. tor1	0.8199	0.7225	0.09738	0.05821	3	3	2.366	40
pbs2 vs. msn2	0.8994	0.5505	0.3489	0.05821	3	3	8.478	40
pbs2 vs. tor1	0.8994	0.7225	0.1769	0.05821	3	3	4.298	40
msn2 vs. tor1	0.5505	0.7225	-0.172	0.05821	3	3	4.18	40

## Sheet: WL
Mutant vs Mutant comparisons							KEY
Number of families	1						a =	statistical test used
Number of comparisons per family	171						b =	mean difference between comparisons
Alpha	0.05						c =	confidence interval of difference
a	b	c	d	e	f	g	d =	signficance threshold met
Tukey's multiple comparisons test	Mean Diff.	95.00% CI of diff.	Below threshold?	Summary	Adjusted P Value	Comparisons	e =	(ns) > 0.05, (*) < 0.05, (**) < 0.01, (***) < 0.001, (****) < 0.0001
flo11 vs. opi1	-0.08084	-0.4292 to 0.2675	No	ns	>0.9999	B-C	f =	Adjusted P Value for multiple comparisons
flo11 vs. bud8	-0.04793	-0.3963 to 0.3004	No	ns	>0.9999	B-D	g =	Comparisons
flo11 vs. tec1	-0.1116	-0.4600 to 0.2367	No	ns	0.999	B-E
flo11 vs. rim101	-0.4731	-0.8214 to -0.1247	Yes	**	0.0012	B-F
flo11 vs. pho85	-0.2723	-0.6206 to 0.07607	No	ns	0.2927	B-G
flo11 vs. rtg3	-0.6896	-1.038 to -0.3412	Yes	****	<0.0001	B-H
flo11 vs. spt8	-0.2209	-0.5693 to 0.1274	No	ns	0.6417	B-I
flo11 vs. elp2	-0.5865	-0.9349 to -0.2382	Yes	****	<0.0001	B-J
flo11 vs. sin3	-0.4861	-0.8344 to -0.1377	Yes	***	0.0008	B-K
flo11 vs. ras2	-0.02144	-0.3698 to 0.3269	No	ns	>0.9999	B-L
flo11 vs. pea2	-0.4173	-0.7656 to -0.06892	Yes	**	0.0069	B-M
flo11 vs. pho4	-0.8043	-1.153 to -0.4560	Yes	****	<0.0001	B-N
flo11 vs. snf1	-0.4787	-0.8270 to -0.1303	Yes	***	0.001	B-O
flo11 vs. slt2	-0.9187	-1.267 to -0.5704	Yes	****	<0.0001	B-P
flo11 vs. sch9	-0.5982	-0.9466 to -0.2499	Yes	****	<0.0001	B-Q
flo11 vs. pbs2	-1.087	-1.435 to -0.7386	Yes	****	<0.0001	B-R
flo11 vs. msn2	-1.199	-1.547 to -0.8507	Yes	****	<0.0001	B-S
flo11 vs. tor1	-0.9389	-1.287 to -0.5905	Yes	****	<0.0001	B-T
opi1 vs. bud8	0.03291	-0.3154 to 0.3813	No	ns	>0.9999	C-D
opi1 vs. tec1	-0.03077	-0.3791 to 0.3176	No	ns	>0.9999	C-E
opi1 vs. rim101	-0.3922	-0.7406 to -0.04386	Yes	*	0.0145	C-F
opi1 vs. pho85	-0.1914	-0.5398 to 0.1569	No	ns	0.8341	C-G
opi1 vs. rtg3	-0.6088	-0.9571 to -0.2604	Yes	****	<0.0001	C-H
opi1 vs. spt8	-0.1401	-0.4884 to 0.2083	No	ns	0.9873	C-I
opi1 vs. elp2	-0.5057	-0.8540 to -0.1573	Yes	***	0.0004	C-J
opi1 vs. sin3	-0.4052	-0.7536 to -0.05687	Yes	**	0.0099	C-K
opi1 vs. ras2	0.0594	-0.2889 to 0.4077	No	ns	>0.9999	C-L
opi1 vs. pea2	-0.3364	-0.6848 to 0.01192	No	ns	0.0684	C-M
opi1 vs. pho4	-0.7235	-1.072 to -0.3751	Yes	****	<0.0001	C-N
opi1 vs. snf1	-0.3979	-0.7462 to -0.04950	Yes	*	0.0123	C-O
opi1 vs. slt2	-0.8379	-1.186 to -0.4896	Yes	****	<0.0001	C-P
opi1 vs. sch9	-0.5174	-0.8657 to -0.1690	Yes	***	0.0003	C-Q
opi1 vs. pbs2	-1.006	-1.354 to -0.6578	Yes	****	<0.0001	C-R
opi1 vs. msn2	-1.118	-1.467 to -0.7699	Yes	****	<0.0001	C-S
opi1 vs. tor1	-0.858	-1.206 to -0.5097	Yes	****	<0.0001	C-T
bud8 vs. tec1	-0.06368	-0.4120 to 0.2847	No	ns	>0.9999	D-E
bud8 vs. rim101	-0.4251	-0.7735 to -0.07678	Yes	**	0.0054	D-F
bud8 vs. pho85	-0.2243	-0.5727 to 0.1240	No	ns	0.6169	D-G
bud8 vs. rtg3	-0.6417	-0.9900 to -0.2933	Yes	****	<0.0001	D-H
bud8 vs. spt8	-0.173	-0.5214 to 0.1753	No	ns	0.9177	D-I
bud8 vs. elp2	-0.5386	-0.8870 to -0.1903	Yes	***	0.0001	D-J
bud8 vs. sin3	-0.4381	-0.7865 to -0.08978	Yes	**	0.0036	D-K
bud8 vs. ras2	0.02648	-0.3219 to 0.3748	No	ns	>0.9999	D-L
bud8 vs. pea2	-0.3693	-0.7177 to -0.02099	Yes	*	0.0281	D-M
bud8 vs. pho4	-0.7564	-1.105 to -0.4080	Yes	****	<0.0001	D-N
bud8 vs. snf1	-0.4308	-0.7791 to -0.08242	Yes	**	0.0045	D-O
bud8 vs. slt2	-0.8708	-1.219 to -0.5225	Yes	****	<0.0001	D-P
bud8 vs. sch9	-0.5503	-0.8987 to -0.2020	Yes	****	<0.0001	D-Q
bud8 vs. pbs2	-1.039	-1.387 to -0.6907	Yes	****	<0.0001	D-R
bud8 vs. msn2	-1.151	-1.499 to -0.8028	Yes	****	<0.0001	D-S
bud8 vs. tor1	-0.891	-1.239 to -0.5426	Yes	****	<0.0001	D-T
tec1 vs. rim101	-0.3614	-0.7098 to -0.01309	Yes	*	0.035	E-F
tec1 vs. pho85	-0.1607	-0.5090 to 0.1877	No	ns	0.9546	E-G
tec1 vs. rtg3	-0.578	-0.9263 to -0.2296	Yes	****	<0.0001	E-H
tec1 vs. spt8	-0.1093	-0.4577 to 0.2390	No	ns	0.9992	E-I
tec1 vs. elp2	-0.4749	-0.8233 to -0.1266	Yes	**	0.0011	E-J
tec1 vs. sin3	-0.3744	-0.7228 to -0.02610	Yes	*	0.0243	E-K
tec1 vs. ras2	0.09017	-0.2582 to 0.4385	No	ns	>0.9999	E-L
tec1 vs. pea2	-0.3057	-0.6540 to 0.04269	No	ns	0.145	E-M
tec1 vs. pho4	-0.6927	-1.041 to -0.3444	Yes	****	<0.0001	E-N
tec1 vs. snf1	-0.3671	-0.7154 to -0.01873	Yes	*	0.0299	E-O
tec1 vs. slt2	-0.8071	-1.155 to -0.4588	Yes	****	<0.0001	E-P
tec1 vs. sch9	-0.4866	-0.8350 to -0.1383	Yes	***	0.0008	E-Q
tec1 vs. pbs2	-0.9753	-1.324 to -0.6270	Yes	****	<0.0001	E-R
tec1 vs. msn2	-1.087	-1.436 to -0.7391	Yes	****	<0.0001	E-S
tec1 vs. tor1	-0.8273	-1.176 to -0.4789	Yes	****	<0.0001	E-T
rim101 vs. pho85	0.2008	-0.1476 to 0.5491	No	ns	0.7794	F-G
rim101 vs. rtg3	-0.2165	-0.5649 to 0.1318	No	ns	0.6733	F-H
rim101 vs. spt8	0.2521	-0.09623 to 0.6005	No	ns	0.4176	F-I
rim101 vs. elp2	-0.1135	-0.4618 to 0.2349	No	ns	0.9988	F-J
rim101 vs. sin3	-0.01301	-0.3614 to 0.3353	No	ns	>0.9999	F-K
rim101 vs. ras2	0.4516	0.1033 to 0.8000	Yes	**	0.0023	F-L
rim101 vs. pea2	0.05578	-0.2926 to 0.4041	No	ns	>0.9999	F-M
rim101 vs. pho4	-0.3313	-0.6796 to 0.01709	No	ns	0.078	F-N
rim101 vs. snf1	-0.005642	-0.3540 to 0.3427	No	ns	>0.9999	F-O
rim101 vs. slt2	-0.4457	-0.7940 to -0.09735	Yes	**	0.0028	F-P
rim101 vs. sch9	-0.1252	-0.4735 to 0.2232	No	ns	0.9962	F-Q
rim101 vs. pbs2	-0.6139	-0.9622 to -0.2656	Yes	****	<0.0001	F-R
rim101 vs. msn2	-0.726	-1.074 to -0.3777	Yes	****	<0.0001	F-S
rim101 vs. tor1	-0.4658	-0.8142 to -0.1175	Yes	**	0.0015	F-T
pho85 vs. rtg3	-0.4173	-0.7657 to -0.06897	Yes	**	0.0068	G-H
pho85 vs. spt8	0.05134	-0.2970 to 0.3997	No	ns	>0.9999	G-I
pho85 vs. elp2	-0.3143	-0.6626 to 0.03409	No	ns	0.1186	G-J
pho85 vs. sin3	-0.2138	-0.5621 to 0.1346	No	ns	0.6928	G-K
pho85 vs. ras2	0.2508	-0.09752 to 0.5992	No	ns	0.4263	G-L
pho85 vs. pea2	-0.145	-0.4933 to 0.2034	No	ns	0.9821	G-M
pho85 vs. pho4	-0.532	-0.8804 to -0.1837	Yes	***	0.0002	G-N
pho85 vs. snf1	-0.2064	-0.5548 to 0.1419	No	ns	0.7431	G-O
pho85 vs. slt2	-0.6465	-0.9948 to -0.2981	Yes	****	<0.0001	G-P
pho85 vs. sch9	-0.326	-0.6743 to 0.02239	No	ns	0.0892	G-Q
pho85 vs. pbs2	-0.8147	-1.163 to -0.4663	Yes	****	<0.0001	G-R
pho85 vs. msn2	-0.9268	-1.275 to -0.5784	Yes	****	<0.0001	G-S
pho85 vs. tor1	-0.6666	-1.015 to -0.3183	Yes	****	<0.0001	G-T
rtg3 vs. spt8	0.4687	0.1203 to 0.8170	Yes	**	0.0014	H-I
rtg3 vs. elp2	0.1031	-0.2453 to 0.4514	No	ns	0.9996	H-J
rtg3 vs. sin3	0.2035	-0.1448 to 0.5519	No	ns	0.7619	H-K
rtg3 vs. ras2	0.6682	0.3198 to 1.017	Yes	****	<0.0001	H-L
rtg3 vs. pea2	0.2723	-0.07602 to 0.6207	No	ns	0.2924	H-M
rtg3 vs. pho4	-0.1147	-0.4631 to 0.2336	No	ns	0.9986	H-N
rtg3 vs. snf1	0.2109	-0.1374 to 0.5593	No	ns	0.7128	H-O
rtg3 vs. slt2	-0.2292	-0.5775 to 0.1192	No	ns	0.5817	H-P
rtg3 vs. sch9	0.09136	-0.2570 to 0.4397	No	ns	>0.9999	H-Q
rtg3 vs. pbs2	-0.3974	-0.7457 to -0.04901	Yes	*	0.0125	H-R
rtg3 vs. msn2	-0.5095	-0.8578 to -0.1611	Yes	***	0.0004	H-S
rtg3 vs. tor1	-0.2493	-0.5976 to 0.09906	No	ns	0.4369	H-T
spt8 vs. elp2	-0.3656	-0.7139 to -0.01725	Yes	*	0.0312	I-J
spt8 vs. sin3	-0.2651	-0.6135 to 0.08322	No	ns	0.3342	I-K
spt8 vs. ras2	0.1995	-0.1489 to 0.5478	No	ns	0.7873	I-L
spt8 vs. pea2	-0.1963	-0.5447 to 0.1520	No	ns	0.8063	I-M
spt8 vs. pho4	-0.5834	-0.9317 to -0.2350	Yes	****	<0.0001	I-N
spt8 vs. snf1	-0.2578	-0.6061 to 0.09059	No	ns	0.3803	I-O
spt8 vs. slt2	-0.6978	-1.046 to -0.3495	Yes	****	<0.0001	I-P
spt8 vs. sch9	-0.3773	-0.7256 to -0.02895	Yes	*	0.0224	I-Q
spt8 vs. pbs2	-0.866	-1.214 to -0.5177	Yes	****	<0.0001	I-R
spt8 vs. msn2	-0.9781	-1.326 to -0.6298	Yes	****	<0.0001	I-S
spt8 vs. tor1	-0.7179	-1.066 to -0.3696	Yes	****	<0.0001	I-T
elp2 vs. sin3	0.1005	-0.2479 to 0.4488	No	ns	0.9997	J-K
elp2 vs. ras2	0.5651	0.2167 to 0.9134	Yes	****	<0.0001	J-L
elp2 vs. pea2	0.1693	-0.1791 to 0.5176	No	ns	0.9304	J-M
elp2 vs. pho4	-0.2178	-0.5661 to 0.1306	No	ns	0.6645	J-N
elp2 vs. snf1	0.1078	-0.2405 to 0.4562	No	ns	0.9994	J-O
elp2 vs. slt2	-0.3322	-0.6806 to 0.01613	No	ns	0.0762	J-P
elp2 vs. sch9	-0.0117	-0.3600 to 0.3367	No	ns	>0.9999	J-Q
elp2 vs. pbs2	-0.5004	-0.8488 to -0.1521	Yes	***	0.0005	J-R
elp2 vs. msn2	-0.6125	-0.9609 to -0.2642	Yes	****	<0.0001	J-S
elp2 vs. tor1	-0.3523	-0.7007 to -0.003999	Yes	*	0.0449	J-T
sin3 vs. ras2	0.4646	0.1163 to 0.8130	Yes	**	0.0016	K-L
sin3 vs. pea2	0.06879	-0.2796 to 0.4171	No	ns	>0.9999	K-M
sin3 vs. pho4	-0.3183	-0.6666 to 0.03009	No	ns	0.1077	K-N
sin3 vs. snf1	0.007366	-0.3410 to 0.3557	No	ns	>0.9999	K-O
sin3 vs. slt2	-0.4327	-0.7810 to -0.08434	Yes	**	0.0043	K-P
sin3 vs. sch9	-0.1122	-0.4605 to 0.2362	No	ns	0.999	K-Q
sin3 vs. pbs2	-0.6009	-0.9492 to -0.2525	Yes	****	<0.0001	K-R
sin3 vs. msn2	-0.713	-1.061 to -0.3647	Yes	****	<0.0001	K-S
sin3 vs. tor1	-0.4528	-0.8012 to -0.1045	Yes	**	0.0023	K-T
ras2 vs. pea2	-0.3958	-0.7442 to -0.04748	Yes	*	0.0131	L-M
ras2 vs. pho4	-0.7829	-1.131 to -0.4345	Yes	****	<0.0001	L-N
ras2 vs. snf1	-0.4573	-0.8056 to -0.1089	Yes	**	0.002	L-O
ras2 vs. slt2	-0.8973	-1.246 to -0.5490	Yes	****	<0.0001	L-P
ras2 vs. sch9	-0.5768	-0.9251 to -0.2284	Yes	****	<0.0001	L-Q
ras2 vs. pbs2	-1.066	-1.414 to -0.7172	Yes	****	<0.0001	L-R
ras2 vs. msn2	-1.178	-1.526 to -0.8293	Yes	****	<0.0001	L-S
ras2 vs. tor1	-0.9174	-1.266 to -0.5691	Yes	****	<0.0001	L-T
pea2 vs. pho4	-0.387	-0.7354 to -0.03870	Yes	*	0.0169	M-N
pea2 vs. snf1	-0.06142	-0.4098 to 0.2869	No	ns	>0.9999	M-O
pea2 vs. slt2	-0.5015	-0.8498 to -0.1531	Yes	***	0.0005	M-P
pea2 vs. sch9	-0.181	-0.5293 to 0.1674	No	ns	0.8858	M-Q
pea2 vs. pbs2	-0.6697	-1.018 to -0.3213	Yes	****	<0.0001	M-R
pea2 vs. msn2	-0.7818	-1.130 to -0.4334	Yes	****	<0.0001	M-S
pea2 vs. tor1	-0.5216	-0.8700 to -0.1733	Yes	***	0.0002	M-T
pho4 vs. snf1	0.3256	-0.02273 to 0.6740	No	ns	0.0899	N-O
pho4 vs. slt2	-0.1144	-0.4628 to 0.2339	No	ns	0.9987	N-P
pho4 vs. sch9	0.2061	-0.1423 to 0.5544	No	ns	0.7453	N-Q
pho4 vs. pbs2	-0.2826	-0.6310 to 0.06571	No	ns	0.2388	N-R
pho4 vs. msn2	-0.3947	-0.7431 to -0.04640	Yes	*	0.0135	N-S
pho4 vs. tor1	-0.1346	-0.4829 to 0.2138	No	ns	0.9916	N-T
snf1 vs. slt2	-0.4401	-0.7884 to -0.09171	Yes	**	0.0034	O-P
snf1 vs. sch9	-0.1195	-0.4679 to 0.2288	No	ns	0.9978	O-Q
snf1 vs. pbs2	-0.6083	-0.9566 to -0.2599	Yes	****	<0.0001	O-R
snf1 vs. msn2	-0.7204	-1.069 to -0.3720	Yes	****	<0.0001	O-S
snf1 vs. tor1	-0.4602	-0.8085 to -0.1118	Yes	**	0.0018	O-T
slt2 vs. sch9	0.3205	-0.02783 to 0.6689	No	ns	0.102	P-Q
slt2 vs. pbs2	-0.1682	-0.5165 to 0.1801	No	ns	0.9338	P-R
slt2 vs. msn2	-0.2803	-0.6287 to 0.06804	No	ns	0.2502	P-S
slt2 vs. tor1	-0.02013	-0.3685 to 0.3282	No	ns	>0.9999	P-T
sch9 vs. pbs2	-0.4887	-0.8371 to -0.1404	Yes	***	0.0007	Q-R
sch9 vs. msn2	-0.6008	-0.9492 to -0.2525	Yes	****	<0.0001	Q-S
sch9 vs. tor1	-0.3407	-0.6890 to 0.007697	No	ns	0.0613	Q-T
pbs2 vs. msn2	-0.1121	-0.4605 to 0.2362	No	ns	0.999	R-S
pbs2 vs. tor1	0.1481	-0.2003 to 0.4964	No	ns	0.9782	R-T
msn2 vs. tor1	0.2602	-0.08817 to 0.6085	No	ns	0.3648	S-T
Test details	Mean 1	Mean 2	Mean Diff.	SE of diff.	n1	n2	q	DF
flo11 vs. opi1	0.02824	0.1091	-0.08084	0.0924	3	3	1.237	38
flo11 vs. bud8	0.02824	0.07616	-0.04793	0.0924	3	3	0.7335	38
flo11 vs. tec1	0.02824	0.1398	-0.1116	0.0924	3	3	1.708	38
flo11 vs. rim101	0.02824	0.5013	-0.4731	0.0924	3	3	7.24	38
flo11 vs. pho85	0.02824	0.3005	-0.2723	0.0924	3	3	4.167	38
flo11 vs. rtg3	0.02824	0.7178	-0.6896	0.0924	3	3	10.55	38
flo11 vs. spt8	0.02824	0.2492	-0.2209	0.0924	3	3	3.381	38
flo11 vs. elp2	0.02824	0.6148	-0.5865	0.0924	3	3	8.977	38
flo11 vs. sin3	0.02824	0.5143	-0.4861	0.0924	3	3	7.439	38
flo11 vs. ras2	0.02824	0.04968	-0.02144	0.0924	3	3	0.3282	38
flo11 vs. pea2	0.02824	0.4455	-0.4173	0.0924	3	3	6.386	38
flo11 vs. pho4	0.02824	0.8326	-0.8043	0.0924	3	3	12.31	38
flo11 vs. snf1	0.02824	0.5069	-0.4787	0.0924	3	3	7.326	38
flo11 vs. slt2	0.02824	0.947	-0.9187	0.0924	3	3	14.06	38
flo11 vs. sch9	0.02824	0.6265	-0.5982	0.0924	3	3	9.156	38
flo11 vs. pbs2	0.02824	1.115	-1.087	0.0924	3	3	16.64	38
flo11 vs. msn2	0.02824	1.227	-1.199	0.0924	3	3	18.35	38
flo11 vs. tor1	0.02824	0.9671	-0.9389	0.0924	3	3	14.37	38
opi1 vs. bud8	0.1091	0.07616	0.03291	0.0924	3	3	0.5037	38
opi1 vs. tec1	0.1091	0.1398	-0.03077	0.0924	3	3	0.4709	38
opi1 vs. rim101	0.1091	0.5013	-0.3922	0.0924	3	3	6.003	38
opi1 vs. pho85	0.1091	0.3005	-0.1914	0.0924	3	3	2.93	38
opi1 vs. rtg3	0.1091	0.7178	-0.6088	0.0924	3	3	9.317	38
opi1 vs. spt8	0.1091	0.2492	-0.1401	0.0924	3	3	2.144	38
opi1 vs. elp2	0.1091	0.6148	-0.5057	0.0924	3	3	7.739	38
opi1 vs. sin3	0.1091	0.5143	-0.4052	0.0924	3	3	6.202	38
opi1 vs. ras2	0.1091	0.04968	0.0594	0.0924	3	3	0.9091	38
opi1 vs. pea2	0.1091	0.4455	-0.3364	0.0924	3	3	5.149	38
opi1 vs. pho4	0.1091	0.8326	-0.7235	0.0924	3	3	11.07	38
opi1 vs. snf1	0.1091	0.5069	-0.3979	0.0924	3	3	6.089	38
opi1 vs. slt2	0.1091	0.947	-0.8379	0.0924	3	3	12.82	38
opi1 vs. sch9	0.1091	0.6265	-0.5174	0.0924	3	3	7.918	38
opi1 vs. pbs2	0.1091	1.115	-1.006	0.0924	3	3	15.4	38
opi1 vs. msn2	0.1091	1.227	-1.118	0.0924	3	3	17.11	38
opi1 vs. tor1	0.1091	0.9671	-0.858	0.0924	3	3	13.13	38
bud8 vs. tec1	0.07616	0.1398	-0.06368	0.0924	3	3	0.9746	38
bud8 vs. rim101	0.07616	0.5013	-0.4251	0.0924	3	3	6.506	38
bud8 vs. pho85	0.07616	0.3005	-0.2243	0.0924	3	3	3.434	38
bud8 vs. rtg3	0.07616	0.7178	-0.6417	0.0924	3	3	9.821	38
bud8 vs. spt8	0.07616	0.2492	-0.173	0.0924	3	3	2.648	38
bud8 vs. elp2	0.07616	0.6148	-0.5386	0.0924	3	3	8.243	38
bud8 vs. sin3	0.07616	0.5143	-0.4381	0.0924	3	3	6.705	38
bud8 vs. ras2	0.07616	0.04968	0.02648	0.0924	3	3	0.4053	38
bud8 vs. pea2	0.07616	0.4455	-0.3693	0.0924	3	3	5.653	38
bud8 vs. pho4	0.07616	0.8326	-0.7564	0.0924	3	3	11.58	38
bud8 vs. snf1	0.07616	0.5069	-0.4308	0.0924	3	3	6.593	38
bud8 vs. slt2	0.07616	0.947	-0.8708	0.0924	3	3	13.33	38
bud8 vs. sch9	0.07616	0.6265	-0.5503	0.0924	3	3	8.422	38
bud8 vs. pbs2	0.07616	1.115	-1.039	0.0924	3	3	15.9	38
bud8 vs. msn2	0.07616	1.227	-1.151	0.0924	3	3	17.62	38
bud8 vs. tor1	0.07616	0.9671	-0.891	0.0924	3	3	13.64	38
tec1 vs. rim101	0.1398	0.5013	-0.3614	0.0924	3	3	5.532	38
tec1 vs. pho85	0.1398	0.3005	-0.1607	0.0924	3	3	2.459	38
tec1 vs. rtg3	0.1398	0.7178	-0.578	0.0924	3	3	8.846	38
tec1 vs. spt8	0.1398	0.2492	-0.1093	0.0924	3	3	1.673	38
tec1 vs. elp2	0.1398	0.6148	-0.4749	0.0924	3	3	7.269	38
tec1 vs. sin3	0.1398	0.5143	-0.3744	0.0924	3	3	5.731	38
tec1 vs. ras2	0.1398	0.04968	0.09017	0.0924	3	3	1.38	38
tec1 vs. pea2	0.1398	0.4455	-0.3057	0.0924	3	3	4.678	38
tec1 vs. pho4	0.1398	0.8326	-0.6927	0.0924	3	3	10.6	38
tec1 vs. snf1	0.1398	0.5069	-0.3671	0.0924	3	3	5.618	38
tec1 vs. slt2	0.1398	0.947	-0.8071	0.0924	3	3	12.35	38
tec1 vs. sch9	0.1398	0.6265	-0.4866	0.0924	3	3	7.448	38
tec1 vs. pbs2	0.1398	1.115	-0.9753	0.0924	3	3	14.93	38
tec1 vs. msn2	0.1398	1.227	-1.087	0.0924	3	3	16.64	38
tec1 vs. tor1	0.1398	0.9671	-0.8273	0.0924	3	3	12.66	38
rim101 vs. pho85	0.5013	0.3005	0.2008	0.0924	3	3	3.073	38
rim101 vs. rtg3	0.5013	0.7178	-0.2165	0.0924	3	3	3.314	38
rim101 vs. spt8	0.5013	0.2492	0.2521	0.0924	3	3	3.859	38
rim101 vs. elp2	0.5013	0.6148	-0.1135	0.0924	3	3	1.737	38
rim101 vs. sin3	0.5013	0.5143	-0.01301	0.0924	3	3	0.1991	38
rim101 vs. ras2	0.5013	0.04968	0.4516	0.0924	3	3	6.912	38
rim101 vs. pea2	0.5013	0.4455	0.05578	0.0924	3	3	0.8537	38
rim101 vs. pho4	0.5013	0.8326	-0.3313	0.0924	3	3	5.07	38
rim101 vs. snf1	0.5013	0.5069	-0.005642	0.0924	3	3	0.08635	38
rim101 vs. slt2	0.5013	0.947	-0.4457	0.0924	3	3	6.821	38
rim101 vs. sch9	0.5013	0.6265	-0.1252	0.0924	3	3	1.916	38
rim101 vs. pbs2	0.5013	1.115	-0.6139	0.0924	3	3	9.395	38
rim101 vs. msn2	0.5013	1.227	-0.726	0.0924	3	3	11.11	38
rim101 vs. tor1	0.5013	0.9671	-0.4658	0.0924	3	3	7.129	38
pho85 vs. rtg3	0.3005	0.7178	-0.4173	0.0924	3	3	6.387	38
pho85 vs. spt8	0.3005	0.2492	0.05134	0.0924	3	3	0.7857	38
pho85 vs. elp2	0.3005	0.6148	-0.3143	0.0924	3	3	4.81	38
pho85 vs. sin3	0.3005	0.5143	-0.2138	0.0924	3	3	3.272	38
pho85 vs. ras2	0.3005	0.04968	0.2508	0.0924	3	3	3.839	38
pho85 vs. pea2	0.3005	0.4455	-0.145	0.0924	3	3	2.219	38
pho85 vs. pho4	0.3005	0.8326	-0.532	0.0924	3	3	8.143	38
pho85 vs. snf1	0.3005	0.5069	-0.2064	0.0924	3	3	3.159	38
pho85 vs. slt2	0.3005	0.947	-0.6465	0.0924	3	3	9.894	38
pho85 vs. sch9	0.3005	0.6265	-0.326	0.0924	3	3	4.989	38
pho85 vs. pbs2	0.3005	1.115	-0.8147	0.0924	3	3	12.47	38
pho85 vs. msn2	0.3005	1.227	-0.9268	0.0924	3	3	14.18	38
pho85 vs. tor1	0.3005	0.9671	-0.6666	0.0924	3	3	10.2	38
rtg3 vs. spt8	0.7178	0.2492	0.4687	0.0924	3	3	7.173	38
rtg3 vs. elp2	0.7178	0.6148	0.1031	0.0924	3	3	1.577	38
rtg3 vs. sin3	0.7178	0.5143	0.2035	0.0924	3	3	3.115	38
rtg3 vs. ras2	0.7178	0.04968	0.6682	0.0924	3	3	10.23	38
rtg3 vs. pea2	0.7178	0.4455	0.2723	0.0924	3	3	4.168	38
rtg3 vs. pho4	0.7178	0.8326	-0.1147	0.0924	3	3	1.756	38
rtg3 vs. snf1	0.7178	0.5069	0.2109	0.0924	3	3	3.228	38
rtg3 vs. slt2	0.7178	0.947	-0.2292	0.0924	3	3	3.507	38
rtg3 vs. sch9	0.7178	0.6265	0.09136	0.0924	3	3	1.398	38
rtg3 vs. pbs2	0.7178	1.115	-0.3974	0.0924	3	3	6.081	38
rtg3 vs. msn2	0.7178	1.227	-0.5095	0.0924	3	3	7.797	38
rtg3 vs. tor1	0.7178	0.9671	-0.2493	0.0924	3	3	3.815	38
spt8 vs. elp2	0.2492	0.6148	-0.3656	0.0924	3	3	5.595	38
spt8 vs. sin3	0.2492	0.5143	-0.2651	0.0924	3	3	4.058	38
spt8 vs. ras2	0.2492	0.04968	0.1995	0.0924	3	3	3.053	38
spt8 vs. pea2	0.2492	0.4455	-0.1963	0.0924	3	3	3.005	38
spt8 vs. pho4	0.2492	0.8326	-0.5834	0.0924	3	3	8.928	38
spt8 vs. snf1	0.2492	0.5069	-0.2578	0.0924	3	3	3.945	38
spt8 vs. slt2	0.2492	0.947	-0.6978	0.0924	3	3	10.68	38
spt8 vs. sch9	0.2492	0.6265	-0.3773	0.0924	3	3	5.774	38
spt8 vs. pbs2	0.2492	1.115	-0.866	0.0924	3	3	13.25	38
spt8 vs. msn2	0.2492	1.227	-0.9781	0.0924	3	3	14.97	38
spt8 vs. tor1	0.2492	0.9671	-0.7179	0.0924	3	3	10.99	38
elp2 vs. sin3	0.6148	0.5143	0.1005	0.0924	3	3	1.538	38
elp2 vs. ras2	0.6148	0.04968	0.5651	0.0924	3	3	8.649	38
elp2 vs. pea2	0.6148	0.4455	0.1693	0.0924	3	3	2.591	38
elp2 vs. pho4	0.6148	0.8326	-0.2178	0.0924	3	3	3.333	38
elp2 vs. snf1	0.6148	0.5069	0.1078	0.0924	3	3	1.65	38
elp2 vs. slt2	0.6148	0.947	-0.3322	0.0924	3	3	5.084	38
elp2 vs. sch9	0.6148	0.6265	-0.0117	0.0924	3	3	0.179	38
elp2 vs. pbs2	0.6148	1.115	-0.5004	0.0924	3	3	7.659	38
elp2 vs. msn2	0.6148	1.227	-0.6125	0.0924	3	3	9.374	38
elp2 vs. tor1	0.6148	0.9671	-0.3523	0.0924	3	3	5.393	38
sin3 vs. ras2	0.5143	0.04968	0.4646	0.0924	3	3	7.111	38
sin3 vs. pea2	0.5143	0.4455	0.06879	0.0924	3	3	1.053	38
sin3 vs. pho4	0.5143	0.8326	-0.3183	0.0924	3	3	4.871	38
sin3 vs. snf1	0.5143	0.5069	0.007366	0.0924	3	3	0.1127	38
sin3 vs. slt2	0.5143	0.947	-0.4327	0.0924	3	3	6.622	38
sin3 vs. sch9	0.5143	0.6265	-0.1122	0.0924	3	3	1.717	38
sin3 vs. pbs2	0.5143	1.115	-0.6009	0.0924	3	3	9.196	38
sin3 vs. msn2	0.5143	1.227	-0.713	0.0924	3	3	10.91	38
sin3 vs. tor1	0.5143	0.9671	-0.4528	0.0924	3	3	6.93	38
ras2 vs. pea2	0.04968	0.4455	-0.3958	0.0924	3	3	6.058	38
ras2 vs. pho4	0.04968	0.8326	-0.7829	0.0924	3	3	11.98	38
ras2 vs. snf1	0.04968	0.5069	-0.4573	0.0924	3	3	6.998	38
ras2 vs. slt2	0.04968	0.947	-0.8973	0.0924	3	3	13.73	38
ras2 vs. sch9	0.04968	0.6265	-0.5768	0.0924	3	3	8.828	38
ras2 vs. pbs2	0.04968	1.115	-1.066	0.0924	3	3	16.31	38
ras2 vs. msn2	0.04968	1.227	-1.178	0.0924	3	3	18.02	38
ras2 vs. tor1	0.04968	0.9671	-0.9174	0.0924	3	3	14.04	38
pea2 vs. pho4	0.4455	0.8326	-0.387	0.0924	3	3	5.924	38
pea2 vs. snf1	0.4455	0.5069	-0.06142	0.0924	3	3	0.9401	38
pea2 vs. slt2	0.4455	0.947	-0.5015	0.0924	3	3	7.675	38
pea2 vs. sch9	0.4455	0.6265	-0.181	0.0924	3	3	2.77	38
pea2 vs. pbs2	0.4455	1.115	-0.6697	0.0924	3	3	10.25	38
pea2 vs. msn2	0.4455	1.227	-0.7818	0.0924	3	3	11.97	38
pea2 vs. tor1	0.4455	0.9671	-0.5216	0.0924	3	3	7.983	38
pho4 vs. snf1	0.8326	0.5069	0.3256	0.0924	3	3	4.984	38
pho4 vs. slt2	0.8326	0.947	-0.1144	0.0924	3	3	1.751	38
pho4 vs. sch9	0.8326	0.6265	0.2061	0.0924	3	3	3.154	38
pho4 vs. pbs2	0.8326	1.115	-0.2826	0.0924	3	3	4.326	38
pho4 vs. msn2	0.8326	1.227	-0.3947	0.0924	3	3	6.041	38
pho4 vs. tor1	0.8326	0.9671	-0.1346	0.0924	3	3	2.06	38
snf1 vs. slt2	0.5069	0.947	-0.4401	0.0924	3	3	6.735	38
snf1 vs. sch9	0.5069	0.6265	-0.1195	0.0924	3	3	1.829	38
snf1 vs. pbs2	0.5069	1.115	-0.6083	0.0924	3	3	9.309	38
snf1 vs. msn2	0.5069	1.227	-0.7204	0.0924	3	3	11.02	38
snf1 vs. tor1	0.5069	0.9671	-0.4602	0.0924	3	3	7.043	38
slt2 vs. sch9	0.947	0.6265	0.3205	0.0924	3	3	4.905	38
slt2 vs. pbs2	0.947	1.115	-0.1682	0.0924	3	3	2.574	38
slt2 vs. msn2	0.947	1.227	-0.2803	0.0924	3	3	4.29	38
slt2 vs. tor1	0.947	0.9671	-0.02013	0.0924	3	3	0.3081	38
sch9 vs. pbs2	0.6265	1.115	-0.4887	0.0924	3	3	7.48	38
sch9 vs. msn2	0.6265	1.227	-0.6008	0.0924	3	3	9.195	38
sch9 vs. tor1	0.6265	0.9671	-0.3407	0.0924	3	3	5.214	38
pbs2 vs. msn2	1.115	1.227	-0.1121	0.0924	3	3	1.716	38
pbs2 vs. tor1	1.115	0.9671	0.1481	0.0924	3	3	2.266	38
msn2 vs. tor1	1.227	0.9671	0.2602	0.0924	3	3	3.982	38
sin3 vs. msn2	0.5143	1.227	-0.713	0.1018	3	3	9.906	40
sin3 vs. tor1	0.5143	0.9671	-0.4528	0.1018	3	3	6.291	40
ras2 vs. pea2	0.04968	0.4455	-0.3958	0.1018	3	3	5.499	40
ras2 vs. pho4	0.04968	0.8326	-0.7829	0.1018	3	3	10.88	40
ras2 vs. snf1	0.04968	0.5069	-0.4573	0.1018	3	3	6.353	40
ras2 vs. slt2	0.04968	0.947	-0.8973	0.1018	3	3	12.47	40
ras2 vs. sch9	0.04968	0.6265	-0.5768	0.1018	3	3	8.014	40
ras2 vs. pbs2	0.04968	1.115	-1.066	0.1018	3	3	14.8	40
ras2 vs. msn2	0.04968	1.227	-1.178	0.1018	3	3	16.36	40
ras2 vs. tor1	0.04968	0.9671	-0.9174	0.1018	3	3	12.75	40
pea2 vs. pho4	0.4455	0.8326	-0.387	0.1018	3	3	5.377	40
pea2 vs. snf1	0.4455	0.5069	-0.06142	0.1018	3	3	0.8534	40
pea2 vs. slt2	0.4455	0.947	-0.5015	0.1018	3	3	6.967	40
pea2 vs. sch9	0.4455	0.6265	-0.181	0.1018	3	3	2.514	40
pea2 vs. pbs2	0.4455	1.115	-0.6697	0.1018	3	3	9.304	40
pea2 vs. msn2	0.4455	1.227	-0.7818	0.1018	3	3	10.86	40
pea2 vs. tor1	0.4455	0.9671	-0.5216	0.1018	3	3	7.247	40
pho4 vs. snf1	0.8326	0.5069	0.3256	0.1018	3	3	4.524	40
pho4 vs. slt2	0.8326	0.947	-0.1144	0.1018	3	3	1.59	40
pho4 vs. sch9	0.8326	0.6265	0.2061	0.1018	3	3	2.863	40
pho4 vs. pbs2	0.8326	1.115	-0.2826	0.1018	3	3	3.927	40
pho4 vs. msn2	0.8326	1.227	-0.3947	0.1018	3	3	5.484	40
pho4 vs. tor1	0.8326	0.9671	-0.1346	0.1018	3	3	1.87	40
snf1 vs. slt2	0.5069	0.947	-0.4401	0.1018	3	3	6.114	40
snf1 vs. sch9	0.5069	0.6265	-0.1195	0.1018	3	3	1.661	40
snf1 vs. pbs2	0.5069	1.115	-0.6083	0.1018	3	3	8.451	40
snf1 vs. msn2	0.5069	1.227	-0.7204	0.1018	3	3	10.01	40
snf1 vs. tor1	0.5069	0.9671	-0.4602	0.1018	3	3	6.394	40
slt2 vs. sch9	0.947	0.6265	0.3205	0.1018	3	3	4.453	40
slt2 vs. pbs2	0.947	1.115	-0.1682	0.1018	3	3	2.337	40
slt2 vs. msn2	0.947	1.227	-0.2803	0.1018	3	3	3.895	40
slt2 vs. tor1	0.947	0.9671	-0.02013	0.1018	3	3	0.2797	40
sch9 vs. pbs2	0.6265	1.115	-0.4887	0.1018	3	3	6.79	40
sch9 vs. msn2	0.6265	1.227	-0.6008	0.1018	3	3	8.348	40
sch9 vs. tor1	0.6265	0.9671	-0.3407	0.1018	3	3	4.733	40
pbs2 vs. msn2	1.115	1.227	-0.1121	0.1018	3	3	1.558	40
pbs2 vs. tor1	1.115	0.9671	0.1481	0.1018	3	3	2.057	40
msn2 vs. tor1	1.227	0.9671	0.2602	0.1018	3	3	3.615	40

## Sheet: SGAL
Mutant vs Mutant comparisons							KEY
Number of families	1						a =	statistical test used
Number of comparisons per family	153						b =	mean difference between comparisons
Alpha	0.05						c =	confidence interval of difference
a	b	c	d	e	f	g	d =	signficance threshold met
Tukey's multiple comparisons test	Mean Diff.	95.00% CI of diff.	Below threshold?	Summary	Adjusted P Value	Comparisons	e =	(ns) > 0.05, (*) < 0.05, (**) < 0.01, (***) < 0.001, (****) < 0.0001
flo11 vs. opi1	0.03999	-0.2019 to 0.2819	No	ns	>0.9999	B-C	f =	Adjusted P Value for multiple comparisons
flo11 vs. bud8	-0.5674	-0.8093 to -0.3255	Yes	****	<0.0001	B-D	g =	Comparisons
flo11 vs. tec1	-0.5997	-0.8416 to -0.3578	Yes	****	<0.0001	B-E
flo11 vs. rim101	-0.2864	-0.5283 to -0.04453	Yes	**	0.0083	B-F
flo11 vs. pho85	-0.8092	-1.051 to -0.5673	Yes	****	<0.0001	B-G
flo11 vs. rtg3	-0.2399	-0.4818 to 0.001979	No	ns	0.0539	B-H
flo11 vs. spt8	-0.272	-0.5139 to -0.03011	Yes	*	0.0152	B-I
flo11 vs. elp2	-0.5154	-0.7573 to -0.2735	Yes	****	<0.0001	B-J
flo11 vs. sin3	-0.08951	-0.3314 to 0.1524	No	ns	0.9931	B-K
flo11 vs. ras2	-0.4274	-0.6693 to -0.1855	Yes	****	<0.0001	B-L
flo11 vs. pea2	-0.6901	-0.9320 to -0.4482	Yes	****	<0.0001	B-M
flo11 vs. pho4	-0.7985	-1.040 to -0.5566	Yes	****	<0.0001	B-N
flo11 vs. slt2	-0.5393	-0.7812 to -0.2974	Yes	****	<0.0001	B-P
flo11 vs. sch9	-0.352	-0.5939 to -0.1101	Yes	***	0.0004	B-Q
flo11 vs. pbs2	-0.3241	-0.5660 to -0.08220	Yes	**	0.0016	B-R
flo11 vs. msn2	-0.4814	-0.7233 to -0.2395	Yes	****	<0.0001	B-S
flo11 vs. tor1	-0.4893	-0.7312 to -0.2474	Yes	****	<0.0001	B-T
opi1 vs. bud8	-0.6074	-0.8493 to -0.3655	Yes	****	<0.0001	C-D
opi1 vs. tec1	-0.6397	-0.8816 to -0.3978	Yes	****	<0.0001	C-E
opi1 vs. rim101	-0.3264	-0.5683 to -0.08452	Yes	**	0.0014	C-F
opi1 vs. pho85	-0.8492	-1.091 to -0.6073	Yes	****	<0.0001	C-G
opi1 vs. rtg3	-0.2799	-0.5218 to -0.03801	Yes	*	0.0109	C-H
opi1 vs. spt8	-0.312	-0.5539 to -0.07010	Yes	**	0.0027	C-I
opi1 vs. elp2	-0.5554	-0.7973 to -0.3135	Yes	****	<0.0001	C-J
opi1 vs. sin3	-0.1295	-0.3714 to 0.1124	No	ns	0.8467	C-K
opi1 vs. ras2	-0.4674	-0.7093 to -0.2255	Yes	****	<0.0001	C-L
opi1 vs. pea2	-0.7301	-0.9720 to -0.4882	Yes	****	<0.0001	C-M
opi1 vs. pho4	-0.8385	-1.080 to -0.5966	Yes	****	<0.0001	C-N
opi1 vs. slt2	-0.5793	-0.8212 to -0.3374	Yes	****	<0.0001	C-P
opi1 vs. sch9	-0.392	-0.6339 to -0.1501	Yes	****	<0.0001	C-Q
opi1 vs. pbs2	-0.3641	-0.6060 to -0.1222	Yes	***	0.0003	C-R
opi1 vs. msn2	-0.5214	-0.7633 to -0.2795	Yes	****	<0.0001	C-S
opi1 vs. tor1	-0.5293	-0.7712 to -0.2874	Yes	****	<0.0001	C-T
bud8 vs. tec1	-0.03229	-0.2742 to 0.2096	No	ns	>0.9999	D-E
bud8 vs. rim101	0.281	0.03905 to 0.5229	Yes	*	0.0104	D-F
bud8 vs. pho85	-0.2418	-0.4837 to 0.0001028	No	ns	0.0502	D-G
bud8 vs. rtg3	0.3275	0.08556 to 0.5694	Yes	**	0.0014	D-H
bud8 vs. spt8	0.2954	0.05347 to 0.5373	Yes	**	0.0056	D-I
bud8 vs. elp2	0.05194	-0.1900 to 0.2938	No	ns	>0.9999	D-J
bud8 vs. sin3	0.4779	0.2360 to 0.7198	Yes	****	<0.0001	D-K
bud8 vs. ras2	0.14	-0.1019 to 0.3819	No	ns	0.7591	D-L
bud8 vs. pea2	-0.1227	-0.3646 to 0.1192	No	ns	0.8926	D-M
bud8 vs. pho4	-0.2311	-0.4730 to 0.01079	No	ns	0.0744	D-N
bud8 vs. slt2	0.02805	-0.2139 to 0.2700	No	ns	>0.9999	D-P
bud8 vs. sch9	0.2154	-0.02655 to 0.4573	No	ns	0.1285	D-Q
bud8 vs. pbs2	0.2433	0.001378 to 0.4852	Yes	*	0.0475	D-R
bud8 vs. msn2	0.08595	-0.1560 to 0.3279	No	ns	0.9955	D-S
bud8 vs. tor1	0.07806	-0.1638 to 0.3200	No	ns	0.9985	D-T
tec1 vs. rim101	0.3132	0.07134 to 0.5551	Yes	**	0.0026	E-F
tec1 vs. pho85	-0.2095	-0.4514 to 0.03239	No	ns	0.1555	E-G
tec1 vs. rtg3	0.3598	0.1178 to 0.6017	Yes	***	0.0003	E-H
tec1 vs. spt8	0.3277	0.08575 to 0.5696	Yes	**	0.0013	E-I
tec1 vs. elp2	0.08423	-0.1577 to 0.3261	No	ns	0.9964	E-J
tec1 vs. sin3	0.5102	0.2683 to 0.7521	Yes	****	<0.0001	E-K
tec1 vs. ras2	0.1723	-0.06964 to 0.4142	No	ns	0.4332	E-L
tec1 vs. pea2	-0.09042	-0.3323 to 0.1515	No	ns	0.9924	E-M
tec1 vs. pho4	-0.1988	-0.4407 to 0.04308	No	ns	0.2162	E-N
tec1 vs. slt2	0.06034	-0.1816 to 0.3022	No	ns	>0.9999	E-P
tec1 vs. sch9	0.2476	0.005743 to 0.4896	Yes	*	0.0402	E-Q
tec1 vs. pbs2	0.2756	0.03367 to 0.5175	Yes	*	0.0131	E-R
tec1 vs. msn2	0.1182	-0.1237 to 0.3601	No	ns	0.9176	E-S
tec1 vs. tor1	0.1104	-0.1316 to 0.3523	No	ns	0.9518	E-T
rim101 vs. pho85	-0.5228	-0.7647 to -0.2809	Yes	****	<0.0001	F-G
rim101 vs. rtg3	0.04651	-0.1954 to 0.2884	No	ns	>0.9999	F-H
rim101 vs. spt8	0.01441	-0.2275 to 0.2563	No	ns	>0.9999	F-I
rim101 vs. elp2	-0.229	-0.4709 to 0.01289	No	ns	0.0803	F-J
rim101 vs. sin3	0.1969	-0.04499 to 0.4388	No	ns	0.2286	F-K
rim101 vs. ras2	-0.141	-0.3829 to 0.1009	No	ns	0.7499	F-L
rim101 vs. pea2	-0.4037	-0.6456 to -0.1618	Yes	****	<0.0001	F-M
rim101 vs. pho4	-0.5121	-0.7540 to -0.2702	Yes	****	<0.0001	F-N
rim101 vs. slt2	-0.2529	-0.4948 to -0.01100	Yes	*	0.0327	F-P
rim101 vs. sch9	-0.0656	-0.3075 to 0.1763	No	ns	0.9998	F-Q
rim101 vs. pbs2	-0.03767	-0.2796 to 0.2042	No	ns	>0.9999	F-R
rim101 vs. msn2	-0.195	-0.4369 to 0.04690	No	ns	0.2416	F-S
rim101 vs. tor1	-0.2029	-0.4448 to 0.03901	No	ns	0.1913	F-T
pho85 vs. rtg3	0.5693	0.3274 to 0.8112	Yes	****	<0.0001	G-H
pho85 vs. spt8	0.5372	0.2953 to 0.7791	Yes	****	<0.0001	G-I
pho85 vs. elp2	0.2937	0.05184 to 0.5357	Yes	**	0.006	G-J
pho85 vs. sin3	0.7197	0.4778 to 0.9616	Yes	****	<0.0001	G-K
pho85 vs. ras2	0.3818	0.1399 to 0.6237	Yes	***	0.0001	G-L
pho85 vs. pea2	0.1191	-0.1228 to 0.3610	No	ns	0.9132	G-M
pho85 vs. pho4	0.01068	-0.2312 to 0.2526	No	ns	>0.9999	G-N
pho85 vs. slt2	0.2699	0.02795 to 0.5118	Yes	*	0.0166	G-P
pho85 vs. sch9	0.4572	0.2153 to 0.6991	Yes	****	<0.0001	G-Q
pho85 vs. pbs2	0.4851	0.2432 to 0.7270	Yes	****	<0.0001	G-R
pho85 vs. msn2	0.3278	0.08585 to 0.5697	Yes	**	0.0013	G-S
pho85 vs. tor1	0.3199	0.07796 to 0.5618	Yes	**	0.0019	G-T
rtg3 vs. spt8	-0.03209	-0.2740 to 0.2098	No	ns	>0.9999	H-I
rtg3 vs. elp2	-0.2755	-0.5174 to -0.03361	Yes	*	0.0131	H-J
rtg3 vs. sin3	0.1504	-0.09149 to 0.3923	No	ns	0.6572	H-K
rtg3 vs. ras2	-0.1875	-0.4294 to 0.05442	No	ns	0.2977	H-L
rtg3 vs. pea2	-0.4502	-0.6921 to -0.2083	Yes	****	<0.0001	H-M
rtg3 vs. pho4	-0.5586	-0.8005 to -0.3167	Yes	****	<0.0001	H-N
rtg3 vs. slt2	-0.2994	-0.5413 to -0.05751	Yes	**	0.0047	H-P
rtg3 vs. sch9	-0.1121	-0.3540 to 0.1298	No	ns	0.9453	H-Q
rtg3 vs. pbs2	-0.08418	-0.3261 to 0.1577	No	ns	0.9964	H-R
rtg3 vs. msn2	-0.2415	-0.4834 to 0.0003913	No	ns	0.0507	H-S
rtg3 vs. tor1	-0.2494	-0.4913 to -0.007495	Yes	*	0.0375	H-T
spt8 vs. elp2	-0.2434	-0.4853 to -0.001521	Yes	*	0.0472	I-J
spt8 vs. sin3	0.1825	-0.05940 to 0.4244	No	ns	0.339	I-K
spt8 vs. ras2	-0.1554	-0.3973 to 0.08651	No	ns	0.6058	I-L
spt8 vs. pea2	-0.4181	-0.6600 to -0.1762	Yes	****	<0.0001	I-M
spt8 vs. pho4	-0.5265	-0.7684 to -0.2846	Yes	****	<0.0001	I-N
spt8 vs. slt2	-0.2673	-0.5092 to -0.02542	Yes	*	0.0184	I-P
spt8 vs. sch9	-0.08001	-0.3219 to 0.1619	No	ns	0.998	I-Q
spt8 vs. pbs2	-0.05209	-0.2940 to 0.1898	No	ns	>0.9999	I-R
spt8 vs. msn2	-0.2094	-0.4513 to 0.03248	No	ns	0.156	I-S
spt8 vs. tor1	-0.2173	-0.4592 to 0.02460	No	ns	0.1204	I-T
elp2 vs. sin3	0.4259	0.1840 to 0.6678	Yes	****	<0.0001	J-K
elp2 vs. ras2	0.08804	-0.1539 to 0.3299	No	ns	0.9942	J-L
elp2 vs. pea2	-0.1747	-0.4166 to 0.06725	No	ns	0.4102	J-M
elp2 vs. pho4	-0.2831	-0.5250 to -0.04116	Yes	**	0.0095	J-N
elp2 vs. slt2	-0.0239	-0.2658 to 0.2180	No	ns	>0.9999	J-P
elp2 vs. sch9	0.1634	-0.07849 to 0.4053	No	ns	0.5224	J-Q
elp2 vs. pbs2	0.1913	-0.05057 to 0.4332	No	ns	0.268	J-R
elp2 vs. msn2	0.03401	-0.2079 to 0.2759	No	ns	>0.9999	J-S
elp2 vs. tor1	0.02612	-0.2158 to 0.2680	No	ns	>0.9999	J-T
sin3 vs. ras2	-0.3379	-0.5798 to -0.09599	Yes	***	0.0008	K-L
sin3 vs. pea2	-0.6006	-0.8425 to -0.3587	Yes	****	<0.0001	K-M
sin3 vs. pho4	-0.709	-0.9509 to -0.4671	Yes	****	<0.0001	K-N
sin3 vs. slt2	-0.4498	-0.6917 to -0.2079	Yes	****	<0.0001	K-P
sin3 vs. sch9	-0.2625	-0.5044 to -0.02061	Yes	*	0.0223	K-Q
sin3 vs. pbs2	-0.2346	-0.4765 to 0.007314	No	ns	0.0656	K-R
sin3 vs. msn2	-0.3919	-0.6338 to -0.1500	Yes	****	<0.0001	K-S
sin3 vs. tor1	-0.3998	-0.6417 to -0.1579	Yes	****	<0.0001	K-T
ras2 vs. pea2	-0.2627	-0.5046 to -0.02079	Yes	*	0.0222	L-M
ras2 vs. pho4	-0.3711	-0.6130 to -0.1292	Yes	***	0.0002	L-N
ras2 vs. slt2	-0.1119	-0.3538 to 0.1300	No	ns	0.9459	L-P
ras2 vs. sch9	0.07538	-0.1665 to 0.3173	No	ns	0.999	L-Q
ras2 vs. pbs2	0.1033	-0.1386 to 0.3452	No	ns	0.9726	L-R
ras2 vs. msn2	-0.05403	-0.2959 to 0.1879	No	ns	>0.9999	L-S
ras2 vs. tor1	-0.06192	-0.3038 to 0.1800	No	ns	>0.9999	L-T
pea2 vs. pho4	-0.1084	-0.3503 to 0.1335	No	ns	0.9584	M-N
pea2 vs. slt2	0.1508	-0.09114 to 0.3927	No	ns	0.6536	M-P
pea2 vs. sch9	0.3381	0.09617 to 0.5800	Yes	***	0.0008	M-Q
pea2 vs. pbs2	0.366	0.1241 to 0.6079	Yes	***	0.0002	M-R
pea2 vs. msn2	0.2087	-0.03324 to 0.4506	No	ns	0.1598	M-S
pea2 vs. tor1	0.2008	-0.04113 to 0.4427	No	ns	0.204	M-T
pho4 vs. slt2	0.2592	0.01726 to 0.5011	Yes	*	0.0256	N-P
pho4 vs. sch9	0.4465	0.2046 to 0.6884	Yes	****	<0.0001	N-Q
pho4 vs. pbs2	0.4744	0.2325 to 0.7163	Yes	****	<0.0001	N-R
pho4 vs. msn2	0.3171	0.07516 to 0.5590	Yes	**	0.0022	N-S
pho4 vs. tor1	0.3092	0.06728 to 0.5511	Yes	**	0.0031	N-T
slt2 vs. sch9	0.1873	-0.05459 to 0.4292	No	ns	0.2991	P-Q
slt2 vs. pbs2	0.2152	-0.02667 to 0.4571	No	ns	0.1291	P-R
slt2 vs. msn2	0.0579	-0.1840 to 0.2998	No	ns	>0.9999	P-S
slt2 vs. tor1	0.05001	-0.1919 to 0.2919	No	ns	>0.9999	P-T
sch9 vs. pbs2	0.02792	-0.2140 to 0.2698	No	ns	>0.9999	Q-R
sch9 vs. msn2	-0.1294	-0.3713 to 0.1125	No	ns	0.8474	Q-S
sch9 vs. tor1	-0.1373	-0.3792 to 0.1046	No	ns	0.7833	Q-T
pbs2 vs. msn2	-0.1573	-0.3992 to 0.08457	No	ns	0.5856	R-S
pbs2 vs. tor1	-0.1652	-0.4071 to 0.07669	No	ns	0.5038	R-T
msn2 vs. tor1	-0.007886	-0.2498 to 0.2340	No	ns	>0.9999	S-T
Test details	Mean 1	Mean 2	Mean Diff.	SE of diff.	n1	n2	q	DF
flo11 vs. opi1	0.08672	0.04673	0.03999	0.0645	3	3	0.8768	36
flo11 vs. bud8	0.08672	0.6541	-0.5674	0.0645	3	3	12.44	36
flo11 vs. tec1	0.08672	0.6864	-0.5997	0.0645	3	3	13.15	36
flo11 vs. rim101	0.08672	0.3732	-0.2864	0.0645	3	3	6.28	36
flo11 vs. pho85	0.08672	0.8959	-0.8092	0.0645	3	3	17.74	36
flo11 vs. rtg3	0.08672	0.3266	-0.2399	0.0645	3	3	5.26	36
flo11 vs. spt8	0.08672	0.3587	-0.272	0.0645	3	3	5.964	36
flo11 vs. elp2	0.08672	0.6022	-0.5154	0.0645	3	3	11.3	36
flo11 vs. sin3	0.08672	0.1762	-0.08951	0.0645	3	3	1.963	36
flo11 vs. ras2	0.08672	0.5141	-0.4274	0.0645	3	3	9.371	36
flo11 vs. pea2	0.08672	0.7768	-0.6901	0.0645	3	3	15.13	36
flo11 vs. pho4	0.08672	0.8852	-0.7985	0.0645	3	3	17.51	36
flo11 vs. slt2	0.08672	0.6261	-0.5393	0.0645	3	3	11.83	36
flo11 vs. sch9	0.08672	0.4387	-0.352	0.0645	3	3	7.718	36
flo11 vs. pbs2	0.08672	0.4108	-0.3241	0.0645	3	3	7.106	36
flo11 vs. msn2	0.08672	0.5682	-0.4814	0.0645	3	3	10.56	36
flo11 vs. tor1	0.08672	0.576	-0.4893	0.0645	3	3	10.73	36
opi1 vs. bud8	0.04673	0.6541	-0.6074	0.0645	3	3	13.32	36
opi1 vs. tec1	0.04673	0.6864	-0.6397	0.0645	3	3	14.02	36
opi1 vs. rim101	0.04673	0.3732	-0.3264	0.0645	3	3	7.157	36
opi1 vs. pho85	0.04673	0.8959	-0.8492	0.0645	3	3	18.62	36
opi1 vs. rtg3	0.04673	0.3266	-0.2799	0.0645	3	3	6.137	36
opi1 vs. spt8	0.04673	0.3587	-0.312	0.0645	3	3	6.841	36
opi1 vs. elp2	0.04673	0.6022	-0.5554	0.0645	3	3	12.18	36
opi1 vs. sin3	0.04673	0.1762	-0.1295	0.0645	3	3	2.839	36
opi1 vs. ras2	0.04673	0.5141	-0.4674	0.0645	3	3	10.25	36
opi1 vs. pea2	0.04673	0.7768	-0.7301	0.0645	3	3	16.01	36
opi1 vs. pho4	0.04673	0.8852	-0.8385	0.0645	3	3	18.38	36
opi1 vs. slt2	0.04673	0.6261	-0.5793	0.0645	3	3	12.7	36
opi1 vs. sch9	0.04673	0.4387	-0.392	0.0645	3	3	8.595	36
opi1 vs. pbs2	0.04673	0.4108	-0.3641	0.0645	3	3	7.983	36
opi1 vs. msn2	0.04673	0.5682	-0.5214	0.0645	3	3	11.43	36
opi1 vs. tor1	0.04673	0.576	-0.5293	0.0645	3	3	11.61	36
bud8 vs. tec1	0.6541	0.6864	-0.03229	0.0645	3	3	0.7079	36
bud8 vs. rim101	0.6541	0.3732	0.281	0.0645	3	3	6.16	36
bud8 vs. pho85	0.6541	0.8959	-0.2418	0.0645	3	3	5.302	36
bud8 vs. rtg3	0.6541	0.3266	0.3275	0.0645	3	3	7.18	36
bud8 vs. spt8	0.6541	0.3587	0.2954	0.0645	3	3	6.476	36
bud8 vs. elp2	0.6541	0.6022	0.05194	0.0645	3	3	1.139	36
bud8 vs. sin3	0.6541	0.1762	0.4779	0.0645	3	3	10.48	36
bud8 vs. ras2	0.6541	0.5141	0.14	0.0645	3	3	3.069	36
bud8 vs. pea2	0.6541	0.7768	-0.1227	0.0645	3	3	2.691	36
bud8 vs. pho4	0.6541	0.8852	-0.2311	0.0645	3	3	5.067	36
bud8 vs. slt2	0.6541	0.6261	0.02805	0.0645	3	3	0.615	36
bud8 vs. sch9	0.6541	0.4387	0.2154	0.0645	3	3	4.722	36
bud8 vs. pbs2	0.6541	0.4108	0.2433	0.0645	3	3	5.334	36
bud8 vs. msn2	0.6541	0.5682	0.08595	0.0645	3	3	1.884	36
bud8 vs. tor1	0.6541	0.576	0.07806	0.0645	3	3	1.712	36
tec1 vs. rim101	0.6864	0.3732	0.3132	0.0645	3	3	6.868	36
tec1 vs. pho85	0.6864	0.8959	-0.2095	0.0645	3	3	4.594	36
tec1 vs. rtg3	0.6864	0.3266	0.3598	0.0645	3	3	7.888	36
tec1 vs. spt8	0.6864	0.3587	0.3277	0.0645	3	3	7.184	36
tec1 vs. elp2	0.6864	0.6022	0.08423	0.0645	3	3	1.847	36
tec1 vs. sin3	0.6864	0.1762	0.5102	0.0645	3	3	11.19	36
tec1 vs. ras2	0.6864	0.5141	0.1723	0.0645	3	3	3.777	36
tec1 vs. pea2	0.6864	0.7768	-0.09042	0.0645	3	3	1.983	36
tec1 vs. pho4	0.6864	0.8852	-0.1988	0.0645	3	3	4.359	36
tec1 vs. slt2	0.6864	0.6261	0.06034	0.0645	3	3	1.323	36
tec1 vs. sch9	0.6864	0.4387	0.2476	0.0645	3	3	5.43	36
tec1 vs. pbs2	0.6864	0.4108	0.2756	0.0645	3	3	6.042	36
tec1 vs. msn2	0.6864	0.5682	0.1182	0.0645	3	3	2.592	36
tec1 vs. tor1	0.6864	0.576	0.1104	0.0645	3	3	2.419	36
rim101 vs. pho85	0.3732	0.8959	-0.5228	0.0645	3	3	11.46	36
rim101 vs. rtg3	0.3732	0.3266	0.04651	0.0645	3	3	1.02	36
rim101 vs. spt8	0.3732	0.3587	0.01441	0.0645	3	3	0.316	36
rim101 vs. elp2	0.3732	0.6022	-0.229	0.0645	3	3	5.021	36
rim101 vs. sin3	0.3732	0.1762	0.1969	0.0645	3	3	4.317	36
rim101 vs. ras2	0.3732	0.5141	-0.141	0.0645	3	3	3.091	36
rim101 vs. pea2	0.3732	0.7768	-0.4037	0.0645	3	3	8.851	36
rim101 vs. pho4	0.3732	0.8852	-0.5121	0.0645	3	3	11.23	36
rim101 vs. slt2	0.3732	0.6261	-0.2529	0.0645	3	3	5.545	36
rim101 vs. sch9	0.3732	0.4387	-0.0656	0.0645	3	3	1.438	36
rim101 vs. pbs2	0.3732	0.4108	-0.03767	0.0645	3	3	0.826	36
rim101 vs. msn2	0.3732	0.5682	-0.195	0.0645	3	3	4.276	36
rim101 vs. tor1	0.3732	0.576	-0.2029	0.0645	3	3	4.448	36
pho85 vs. rtg3	0.8959	0.3266	0.5693	0.0645	3	3	12.48	36
pho85 vs. spt8	0.8959	0.3587	0.5372	0.0645	3	3	11.78	36
pho85 vs. elp2	0.8959	0.6022	0.2937	0.0645	3	3	6.44	36
pho85 vs. sin3	0.8959	0.1762	0.7197	0.0645	3	3	15.78	36
pho85 vs. ras2	0.8959	0.5141	0.3818	0.0645	3	3	8.371	36
pho85 vs. pea2	0.8959	0.7768	0.1191	0.0645	3	3	2.611	36
pho85 vs. pho4	0.8959	0.8852	0.01068	0.0645	3	3	0.2343	36
pho85 vs. slt2	0.8959	0.6261	0.2699	0.0645	3	3	5.917	36
pho85 vs. sch9	0.8959	0.4387	0.4572	0.0645	3	3	10.02	36
pho85 vs. pbs2	0.8959	0.4108	0.4851	0.0645	3	3	10.64	36
pho85 vs. msn2	0.8959	0.5682	0.3278	0.0645	3	3	7.186	36
pho85 vs. tor1	0.8959	0.576	0.3199	0.0645	3	3	7.013	36
rtg3 vs. spt8	0.3266	0.3587	-0.03209	0.0645	3	3	0.7036	36
rtg3 vs. elp2	0.3266	0.6022	-0.2755	0.0645	3	3	6.041	36
rtg3 vs. sin3	0.3266	0.1762	0.1504	0.0645	3	3	3.298	36
rtg3 vs. ras2	0.3266	0.5141	-0.1875	0.0645	3	3	4.111	36
rtg3 vs. pea2	0.3266	0.7768	-0.4502	0.0645	3	3	9.87	36
rtg3 vs. pho4	0.3266	0.8852	-0.5586	0.0645	3	3	12.25	36
rtg3 vs. slt2	0.3266	0.6261	-0.2994	0.0645	3	3	6.565	36
rtg3 vs. sch9	0.3266	0.4387	-0.1121	0.0645	3	3	2.458	36
rtg3 vs. pbs2	0.3266	0.4108	-0.08418	0.0645	3	3	1.846	36
rtg3 vs. msn2	0.3266	0.5682	-0.2415	0.0645	3	3	5.295	36
rtg3 vs. tor1	0.3266	0.576	-0.2494	0.0645	3	3	5.468	36
spt8 vs. elp2	0.3587	0.6022	-0.2434	0.0645	3	3	5.337	36
spt8 vs. sin3	0.3587	0.1762	0.1825	0.0645	3	3	4.001	36
spt8 vs. ras2	0.3587	0.5141	-0.1554	0.0645	3	3	3.407	36
spt8 vs. pea2	0.3587	0.7768	-0.4181	0.0645	3	3	9.167	36
spt8 vs. pho4	0.3587	0.8852	-0.5265	0.0645	3	3	11.54	36
spt8 vs. slt2	0.3587	0.6261	-0.2673	0.0645	3	3	5.861	36
spt8 vs. sch9	0.3587	0.4387	-0.08001	0.0645	3	3	1.754	36
spt8 vs. pbs2	0.3587	0.4108	-0.05209	0.0645	3	3	1.142	36
spt8 vs. msn2	0.3587	0.5682	-0.2094	0.0645	3	3	4.592	36
spt8 vs. tor1	0.3587	0.576	-0.2173	0.0645	3	3	4.764	36
elp2 vs. sin3	0.6022	0.1762	0.4259	0.0645	3	3	9.339	36
elp2 vs. ras2	0.6022	0.5141	0.08804	0.0645	3	3	1.93	36
elp2 vs. pea2	0.6022	0.7768	-0.1747	0.0645	3	3	3.829	36
elp2 vs. pho4	0.6022	0.8852	-0.2831	0.0645	3	3	6.206	36
elp2 vs. slt2	0.6022	0.6261	-0.0239	0.0645	3	3	0.5239	36
elp2 vs. sch9	0.6022	0.4387	0.1634	0.0645	3	3	3.583	36
elp2 vs. pbs2	0.6022	0.4108	0.1913	0.0645	3	3	4.195	36
elp2 vs. msn2	0.6022	0.5682	0.03401	0.0645	3	3	0.7456	36
elp2 vs. tor1	0.6022	0.576	0.02612	0.0645	3	3	0.5727	36
sin3 vs. ras2	0.1762	0.5141	-0.3379	0.0645	3	3	7.408	36
sin3 vs. pea2	0.1762	0.7768	-0.6006	0.0645	3	3	13.17	36
sin3 vs. pho4	0.1762	0.8852	-0.709	0.0645	3	3	15.54	36
sin3 vs. slt2	0.1762	0.6261	-0.4498	0.0645	3	3	9.862	36
sin3 vs. sch9	0.1762	0.4387	-0.2625	0.0645	3	3	5.756	36
sin3 vs. pbs2	0.1762	0.4108	-0.2346	0.0645	3	3	5.143	36
sin3 vs. msn2	0.1762	0.5682	-0.3919	0.0645	3	3	8.593	36
sin3 vs. tor1	0.1762	0.576	-0.3998	0.0645	3	3	8.766	36
ras2 vs. pea2	0.5141	0.7768	-0.2627	0.0645	3	3	5.76	36
ras2 vs. pho4	0.5141	0.8852	-0.3711	0.0645	3	3	8.136	36
ras2 vs. slt2	0.5141	0.6261	-0.1119	0.0645	3	3	2.454	36
ras2 vs. sch9	0.5141	0.4387	0.07538	0.0645	3	3	1.653	36
ras2 vs. pbs2	0.5141	0.4108	0.1033	0.0645	3	3	2.265	36
ras2 vs. msn2	0.5141	0.5682	-0.05403	0.0645	3	3	1.185	36
ras2 vs. tor1	0.5141	0.576	-0.06192	0.0645	3	3	1.358	36
pea2 vs. pho4	0.7768	0.8852	-0.1084	0.0645	3	3	2.377	36
pea2 vs. slt2	0.7768	0.6261	0.1508	0.0645	3	3	3.305	36
pea2 vs. sch9	0.7768	0.4387	0.3381	0.0645	3	3	7.412	36
pea2 vs. pbs2	0.7768	0.4108	0.366	0.0645	3	3	8.025	36
pea2 vs. msn2	0.7768	0.5682	0.2087	0.0645	3	3	4.575	36
pea2 vs. tor1	0.7768	0.576	0.2008	0.0645	3	3	4.402	36
pho4 vs. slt2	0.8852	0.6261	0.2592	0.0645	3	3	5.682	36
pho4 vs. sch9	0.8852	0.4387	0.4465	0.0645	3	3	9.789	36
pho4 vs. pbs2	0.8852	0.4108	0.4744	0.0645	3	3	10.4	36
pho4 vs. msn2	0.8852	0.5682	0.3171	0.0645	3	3	6.952	36
pho4 vs. tor1	0.8852	0.576	0.3092	0.0645	3	3	6.779	36
slt2 vs. sch9	0.6261	0.4387	0.1873	0.0645	3	3	4.107	36
slt2 vs. pbs2	0.6261	0.4108	0.2152	0.0645	3	3	4.719	36
slt2 vs. msn2	0.6261	0.5682	0.0579	0.0645	3	3	1.269	36
slt2 vs. tor1	0.6261	0.576	0.05001	0.0645	3	3	1.097	36
sch9 vs. pbs2	0.4387	0.4108	0.02792	0.0645	3	3	0.6122	36
sch9 vs. msn2	0.4387	0.5682	-0.1294	0.0645	3	3	2.837	36
sch9 vs. tor1	0.4387	0.576	-0.1373	0.0645	3	3	3.01	36
pbs2 vs. msn2	0.4108	0.5682	-0.1573	0.0645	3	3	3.45	36
pbs2 vs. tor1	0.4108	0.576	-0.1652	0.0645	3	3	3.622	36
msn2 vs. tor1	0.5682	0.576	-0.007886	0.0645	3	3	0.1729	36
sin3 vs. ras2	0.1762	0.5141	-0.3379	0.06771	3	3	7.057	38
sin3 vs. pea2	0.1762	0.7768	-0.6006	0.06771	3	3	12.54	38
sin3 vs. pho4	0.1762	0.8852	-0.709	0.06771	3	3	14.81	38
sin3 vs. slt2	0.1762	0.6261	-0.4498	0.06771	3	3	9.395	38
sin3 vs. sch9	0.1762	0.4387	-0.2625	0.06771	3	3	5.483	38
sin3 vs. pbs2	0.1762	0.4108	-0.2346	0.06771	3	3	4.9	38
sin3 vs. msn2	0.1762	0.5682	-0.3919	0.06771	3	3	8.186	38
sin3 vs. tor1	0.1762	0.576	-0.3998	0.06771	3	3	8.35	38
ras2 vs. pea2	0.5141	0.7768	-0.2627	0.06771	3	3	5.486	38
ras2 vs. pho4	0.5141	0.8852	-0.3711	0.06771	3	3	7.751	38
ras2 vs. slt2	0.5141	0.6261	-0.1119	0.06771	3	3	2.338	38
ras2 vs. sch9	0.5141	0.4387	0.07538	0.06771	3	3	1.574	38
ras2 vs. pbs2	0.5141	0.4108	0.1033	0.06771	3	3	2.158	38
ras2 vs. msn2	0.5141	0.5682	-0.05403	0.06771	3	3	1.128	38
ras2 vs. tor1	0.5141	0.576	-0.06192	0.06771	3	3	1.293	38
pea2 vs. pho4	0.7768	0.8852	-0.1084	0.06771	3	3	2.264	38
pea2 vs. slt2	0.7768	0.6261	0.1508	0.06771	3	3	3.149	38
pea2 vs. sch9	0.7768	0.4387	0.3381	0.06771	3	3	7.061	38
pea2 vs. pbs2	0.7768	0.4108	0.366	0.06771	3	3	7.644	38
pea2 vs. msn2	0.7768	0.5682	0.2087	0.06771	3	3	4.358	38
pea2 vs. tor1	0.7768	0.576	0.2008	0.06771	3	3	4.193	38
pho4 vs. slt2	0.8852	0.6261	0.2592	0.06771	3	3	5.413	38
pho4 vs. sch9	0.8852	0.4387	0.4465	0.06771	3	3	9.325	38
pho4 vs. pbs2	0.8852	0.4108	0.4744	0.06771	3	3	9.908	38
pho4 vs. msn2	0.8852	0.5682	0.3171	0.06771	3	3	6.622	38
pho4 vs. tor1	0.8852	0.576	0.3092	0.06771	3	3	6.457	38
slt2 vs. sch9	0.6261	0.4387	0.1873	0.06771	3	3	3.912	38
slt2 vs. pbs2	0.6261	0.4108	0.2152	0.06771	3	3	4.495	38
slt2 vs. msn2	0.6261	0.5682	0.0579	0.06771	3	3	1.209	38
slt2 vs. tor1	0.6261	0.576	0.05001	0.06771	3	3	1.045	38
sch9 vs. pbs2	0.4387	0.4108	0.02792	0.06771	3	3	0.5832	38
sch9 vs. msn2	0.4387	0.5682	-0.1294	0.06771	3	3	2.703	38
sch9 vs. tor1	0.4387	0.576	-0.1373	0.06771	3	3	2.867	38
pbs2 vs. msn2	0.4108	0.5682	-0.1573	0.06771	3	3	3.286	38
pbs2 vs. tor1	0.4108	0.576	-0.1652	0.06771	3	3	3.451	38
msn2 vs. tor1	0.5682	0.576	-0.007886	0.06771	3	3	0.1647	38

## Sheet: SLPD
Mutant vs Mutant comparisons							KEY
Number of families	1						a =	statistical test used
Number of comparisons per family	171						b =	mean difference between comparisons
Alpha	0.05						c =	confidence interval of difference
a	b	c	d	e	f	g	d =	signficance threshold met
Tukey's multiple comparisons test	Mean Diff.	95.00% CI of diff.	Below threshold?	Summary	Adjusted P Value	Comparisons	e =	(ns) > 0.05, (*) < 0.05, (**) < 0.01, (***) < 0.001, (****) < 0.0001
flo11 vs. opi1	-0.165	-0.3988 to 0.06871	No	ns	0.4601	B-C	f =	Adjusted P Value for multiple comparisons
flo11 vs. bud8	-0.07985	-0.3136 to 0.1539	No	ns	0.9979	B-D	g =	Comparisons
flo11 vs. tec1	-0.5861	-0.8199 to -0.3524	Yes	****	<0.0001	B-E
flo11 vs. rim101	-0.1551	-0.3889 to 0.07863	No	ns	0.5669	B-F
flo11 vs. pho85	-0.638	-0.8718 to -0.4043	Yes	****	<0.0001	B-G
flo11 vs. rtg3	-1.781	-2.014 to -1.547	Yes	****	<0.0001	B-H
flo11 vs. spt8	-0.2508	-0.4846 to -0.01706	Yes	*	0.0248	B-I
flo11 vs. elp2	-0.8183	-1.052 to -0.5846	Yes	****	<0.0001	B-J
flo11 vs. sin3	-1.075	-1.308 to -0.8408	Yes	****	<0.0001	B-K
flo11 vs. ras2	-0.3057	-0.5395 to -0.07199	Yes	**	0.0021	B-L
flo11 vs. pea2	-0.2713	-0.5050 to -0.03752	Yes	*	0.0102	B-M
flo11 vs. pho4	-0.3649	-0.5986 to -0.1311	Yes	***	0.0001	B-N
flo11 vs. snf1	-0.1164	-0.3501 to 0.1174	No	ns	0.9161	B-O
flo11 vs. slt2	-0.7755	-1.009 to -0.5417	Yes	****	<0.0001	B-P
flo11 vs. sch9	-1.275	-1.509 to -1.042	Yes	****	<0.0001	B-Q
flo11 vs. pbs2	-1.075	-1.309 to -0.8410	Yes	****	<0.0001	B-R
flo11 vs. msn2	-0.9692	-1.203 to -0.7355	Yes	****	<0.0001	B-S
flo11 vs. tor1	-1.048	-1.282 to -0.8143	Yes	****	<0.0001	B-T
opi1 vs. bud8	0.0852	-0.1486 to 0.3189	No	ns	0.9955	C-D
opi1 vs. tec1	-0.4211	-0.6548 to -0.1873	Yes	****	<0.0001	C-E
opi1 vs. rim101	0.009918	-0.2238 to 0.2437	No	ns	>0.9999	C-F
opi1 vs. pho85	-0.473	-0.7067 to -0.2392	Yes	****	<0.0001	C-G
opi1 vs. rtg3	-1.616	-1.849 to -1.382	Yes	****	<0.0001	C-H
opi1 vs. spt8	-0.08578	-0.3195 to 0.1480	No	ns	0.9952	C-I
opi1 vs. elp2	-0.6533	-0.8871 to -0.4195	Yes	****	<0.0001	C-J
opi1 vs. sin3	-0.9095	-1.143 to -0.6757	Yes	****	<0.0001	C-K
opi1 vs. ras2	-0.1407	-0.3745 to 0.09305	No	ns	0.7211	C-L
opi1 vs. pea2	-0.1062	-0.3400 to 0.1275	No	ns	0.96	C-M
opi1 vs. pho4	-0.1998	-0.4336 to 0.03392	No	ns	0.1731	C-N
opi1 vs. snf1	0.04865	-0.1851 to 0.2824	No	ns	>0.9999	C-O
opi1 vs. slt2	-0.6104	-0.8442 to -0.3767	Yes	****	<0.0001	C-P
opi1 vs. sch9	-1.11	-1.344 to -0.8765	Yes	****	<0.0001	C-Q
opi1 vs. pbs2	-0.9097	-1.143 to -0.6760	Yes	****	<0.0001	C-R
opi1 vs. msn2	-0.8042	-1.038 to -0.5704	Yes	****	<0.0001	C-S
opi1 vs. tor1	-0.883	-1.117 to -0.6493	Yes	****	<0.0001	C-T
bud8 vs. tec1	-0.5063	-0.7400 to -0.2725	Yes	****	<0.0001	D-E
bud8 vs. rim101	-0.07528	-0.3090 to 0.1585	No	ns	0.999	D-F
bud8 vs. pho85	-0.5582	-0.7919 to -0.3244	Yes	****	<0.0001	D-G
bud8 vs. rtg3	-1.701	-1.935 to -1.467	Yes	****	<0.0001	D-H
bud8 vs. spt8	-0.171	-0.4047 to 0.06278	No	ns	0.3997	D-I
bud8 vs. elp2	-0.7385	-0.9722 to -0.5047	Yes	****	<0.0001	D-J
bud8 vs. sin3	-0.9947	-1.228 to -0.7609	Yes	****	<0.0001	D-K
bud8 vs. ras2	-0.2259	-0.4597 to 0.007853	No	ns	0.068	D-L
bud8 vs. pea2	-0.1914	-0.4252 to 0.04233	No	ns	0.2262	D-M
bud8 vs. pho4	-0.285	-0.5188 to -0.05128	Yes	**	0.0054	D-N
bud8 vs. snf1	-0.03654	-0.2703 to 0.1972	No	ns	>0.9999	D-O
bud8 vs. slt2	-0.6956	-0.9294 to -0.4619	Yes	****	<0.0001	D-P
bud8 vs. sch9	-1.195	-1.429 to -0.9617	Yes	****	<0.0001	D-Q
bud8 vs. pbs2	-0.9949	-1.229 to -0.7612	Yes	****	<0.0001	D-R
bud8 vs. msn2	-0.8894	-1.123 to -0.6556	Yes	****	<0.0001	D-S
bud8 vs. tor1	-0.9682	-1.202 to -0.7345	Yes	****	<0.0001	D-T
tec1 vs. rim101	0.431	0.1973 to 0.6648	Yes	****	<0.0001	E-F
tec1 vs. pho85	-0.0519	-0.2857 to 0.1819	No	ns	>0.9999	E-G
tec1 vs. rtg3	-1.195	-1.428 to -0.9607	Yes	****	<0.0001	E-H
tec1 vs. spt8	0.3353	0.1016 to 0.5691	Yes	***	0.0005	E-I
tec1 vs. elp2	-0.2322	-0.4660 to 0.001552	No	ns	0.0532	E-J
tec1 vs. sin3	-0.4884	-0.7221 to -0.2546	Yes	****	<0.0001	E-K
tec1 vs. ras2	0.2804	0.04664 to 0.5141	Yes	**	0.0067	E-L
tec1 vs. pea2	0.3149	0.08111 to 0.5486	Yes	**	0.0013	E-M
tec1 vs. pho4	0.2213	-0.01249 to 0.4550	No	ns	0.0811	E-N
tec1 vs. snf1	0.4697	0.2360 to 0.7035	Yes	****	<0.0001	E-O
tec1 vs. slt2	-0.1893	-0.4231 to 0.04443	No	ns	0.2412	E-P
tec1 vs. sch9	-0.6892	-0.9229 to -0.4554	Yes	****	<0.0001	E-Q
tec1 vs. pbs2	-0.4886	-0.7224 to -0.2549	Yes	****	<0.0001	E-R
tec1 vs. msn2	-0.3831	-0.6169 to -0.1494	Yes	****	<0.0001	E-S
tec1 vs. tor1	-0.4619	-0.6957 to -0.2282	Yes	****	<0.0001	E-T
rim101 vs. pho85	-0.4829	-0.7167 to -0.2492	Yes	****	<0.0001	F-G
rim101 vs. rtg3	-1.626	-1.859 to -1.392	Yes	****	<0.0001	F-H
rim101 vs. spt8	-0.09569	-0.3294 to 0.1381	No	ns	0.9848	F-I
rim101 vs. elp2	-0.6632	-0.8970 to -0.4295	Yes	****	<0.0001	F-J
rim101 vs. sin3	-0.9194	-1.153 to -0.6856	Yes	****	<0.0001	F-K
rim101 vs. ras2	-0.1506	-0.3844 to 0.08313	No	ns	0.6161	F-L
rim101 vs. pea2	-0.1161	-0.3499 to 0.1176	No	ns	0.9174	F-M
rim101 vs. pho4	-0.2098	-0.4435 to 0.02400	No	ns	0.1234	F-N
rim101 vs. snf1	0.03873	-0.1950 to 0.2725	No	ns	>0.9999	F-O
rim101 vs. slt2	-0.6203	-0.8541 to -0.3866	Yes	****	<0.0001	F-P
rim101 vs. sch9	-1.12	-1.354 to -0.8864	Yes	****	<0.0001	F-Q
rim101 vs. pbs2	-0.9196	-1.153 to -0.6859	Yes	****	<0.0001	F-R
rim101 vs. msn2	-0.8141	-1.048 to -0.5804	Yes	****	<0.0001	F-S
rim101 vs. tor1	-0.8929	-1.127 to -0.6592	Yes	****	<0.0001	F-T
pho85 vs. rtg3	-1.143	-1.376 to -0.9088	Yes	****	<0.0001	G-H
pho85 vs. spt8	0.3872	0.1535 to 0.6210	Yes	****	<0.0001	G-I
pho85 vs. elp2	-0.1803	-0.4141 to 0.05345	No	ns	0.3131	G-J
pho85 vs. sin3	-0.4365	-0.6702 to -0.2027	Yes	****	<0.0001	G-K
pho85 vs. ras2	0.3323	0.09853 to 0.5660	Yes	***	0.0006	G-L
pho85 vs. pea2	0.3668	0.1330 to 0.6005	Yes	***	0.0001	G-M
pho85 vs. pho4	0.2732	0.03941 to 0.5069	Yes	**	0.0093	G-N
pho85 vs. snf1	0.5216	0.2879 to 0.7554	Yes	****	<0.0001	G-O
pho85 vs. slt2	-0.1374	-0.3712 to 0.09632	No	ns	0.7537	G-P
pho85 vs. sch9	-0.6373	-0.8710 to -0.4035	Yes	****	<0.0001	G-Q
pho85 vs. pbs2	-0.4367	-0.6705 to -0.2030	Yes	****	<0.0001	G-R
pho85 vs. msn2	-0.3312	-0.5650 to -0.09745	Yes	***	0.0006	G-S
pho85 vs. tor1	-0.41	-0.6438 to -0.1763	Yes	****	<0.0001	G-T
rtg3 vs. spt8	1.53	1.296 to 1.764	Yes	****	<0.0001	H-I
rtg3 vs. elp2	0.9623	0.7285 to 1.196	Yes	****	<0.0001	H-J
rtg3 vs. sin3	0.7061	0.4724 to 0.9399	Yes	****	<0.0001	H-K
rtg3 vs. ras2	1.475	1.241 to 1.709	Yes	****	<0.0001	H-L
rtg3 vs. pea2	1.509	1.276 to 1.743	Yes	****	<0.0001	H-M
rtg3 vs. pho4	1.416	1.182 to 1.650	Yes	****	<0.0001	H-N
rtg3 vs. snf1	1.664	1.430 to 1.898	Yes	****	<0.0001	H-O
rtg3 vs. slt2	1.005	0.7714 to 1.239	Yes	****	<0.0001	H-P
rtg3 vs. sch9	0.5053	0.2716 to 0.7391	Yes	****	<0.0001	H-Q
rtg3 vs. pbs2	0.7059	0.4721 to 0.9396	Yes	****	<0.0001	H-R
rtg3 vs. msn2	0.8114	0.5776 to 1.045	Yes	****	<0.0001	H-S
rtg3 vs. tor1	0.7326	0.4988 to 0.9663	Yes	****	<0.0001	H-T
spt8 vs. elp2	-0.5675	-0.8013 to -0.3338	Yes	****	<0.0001	I-J
spt8 vs. sin3	-0.8237	-1.057 to -0.5899	Yes	****	<0.0001	I-K
spt8 vs. ras2	-0.05493	-0.2887 to 0.1788	No	ns	>0.9999	I-L
spt8 vs. pea2	-0.02045	-0.2542 to 0.2133	No	ns	>0.9999	I-M
spt8 vs. pho4	-0.1141	-0.3478 to 0.1197	No	ns	0.9281	I-N
spt8 vs. snf1	0.1344	-0.09933 to 0.3682	No	ns	0.7822	I-O
spt8 vs. slt2	-0.5246	-0.7584 to -0.2909	Yes	****	<0.0001	I-P
spt8 vs. sch9	-1.024	-1.258 to -0.7907	Yes	****	<0.0001	I-Q
spt8 vs. pbs2	-0.8239	-1.058 to -0.5902	Yes	****	<0.0001	I-R
spt8 vs. msn2	-0.7184	-0.9522 to -0.4847	Yes	****	<0.0001	I-S
spt8 vs. tor1	-0.7972	-1.031 to -0.5635	Yes	****	<0.0001	I-T
elp2 vs. sin3	-0.2562	-0.4899 to -0.02242	Yes	*	0.0197	J-K
elp2 vs. ras2	0.5126	0.2788 to 0.7463	Yes	****	<0.0001	J-L
elp2 vs. pea2	0.5471	0.3133 to 0.7808	Yes	****	<0.0001	J-M
elp2 vs. pho4	0.4535	0.2197 to 0.6872	Yes	****	<0.0001	J-N
elp2 vs. snf1	0.7019	0.4682 to 0.9357	Yes	****	<0.0001	J-O
elp2 vs. slt2	0.04287	-0.1909 to 0.2766	No	ns	>0.9999	J-P
elp2 vs. sch9	-0.457	-0.6907 to -0.2232	Yes	****	<0.0001	J-Q
elp2 vs. pbs2	-0.2564	-0.4902 to -0.02267	Yes	*	0.0195	J-R
elp2 vs. msn2	-0.1509	-0.3847 to 0.08285	No	ns	0.613	J-S
elp2 vs. tor1	-0.2297	-0.4635 to 0.004037	No	ns	0.0586	J-T
sin3 vs. ras2	0.7688	0.5350 to 1.003	Yes	****	<0.0001	K-L
sin3 vs. pea2	0.8032	0.5695 to 1.037	Yes	****	<0.0001	K-M
sin3 vs. pho4	0.7096	0.4759 to 0.9434	Yes	****	<0.0001	K-N
sin3 vs. snf1	0.9581	0.7244 to 1.192	Yes	****	<0.0001	K-O
sin3 vs. slt2	0.299	0.06529 to 0.5328	Yes	**	0.0028	K-P
sin3 vs. sch9	-0.2008	-0.4345 to 0.03296	No	ns	0.1677	K-Q
sin3 vs. pbs2	-0.000256	-0.2340 to 0.2335	No	ns	>0.9999	K-R
sin3 vs. msn2	0.1053	-0.1285 to 0.3390	No	ns	0.963	K-S
sin3 vs. tor1	0.02646	-0.2073 to 0.2602	No	ns	>0.9999	K-T
ras2 vs. pea2	0.03448	-0.1993 to 0.2682	No	ns	>0.9999	L-M
ras2 vs. pho4	-0.05913	-0.2929 to 0.1746	No	ns	>0.9999	L-N
ras2 vs. snf1	0.1894	-0.04440 to 0.4231	No	ns	0.2409	L-O
ras2 vs. slt2	-0.4697	-0.7035 to -0.2360	Yes	****	<0.0001	L-P
ras2 vs. sch9	-0.9696	-1.203 to -0.7358	Yes	****	<0.0001	L-Q
ras2 vs. pbs2	-0.769	-1.003 to -0.5353	Yes	****	<0.0001	L-R
ras2 vs. msn2	-0.6635	-0.8972 to -0.4297	Yes	****	<0.0001	L-S
ras2 vs. tor1	-0.7423	-0.9761 to -0.5086	Yes	****	<0.0001	L-T
pea2 vs. pho4	-0.0936	-0.3274 to 0.1401	No	ns	0.9878	M-N
pea2 vs. snf1	0.1549	-0.07887 to 0.3886	No	ns	0.5695	M-O
pea2 vs. slt2	-0.5042	-0.7379 to -0.2704	Yes	****	<0.0001	M-P
pea2 vs. sch9	-1.004	-1.238 to -0.7703	Yes	****	<0.0001	M-Q
pea2 vs. pbs2	-0.8035	-1.037 to -0.5697	Yes	****	<0.0001	M-R
pea2 vs. msn2	-0.698	-0.9317 to -0.4642	Yes	****	<0.0001	M-S
pea2 vs. tor1	-0.7768	-1.011 to -0.5430	Yes	****	<0.0001	M-T
pho4 vs. snf1	0.2485	0.01473 to 0.4822	Yes	*	0.0273	N-O
pho4 vs. slt2	-0.4106	-0.6443 to -0.1768	Yes	****	<0.0001	N-P
pho4 vs. sch9	-0.9104	-1.144 to -0.6767	Yes	****	<0.0001	N-Q
pho4 vs. pbs2	-0.7099	-0.9436 to -0.4761	Yes	****	<0.0001	N-R
pho4 vs. msn2	-0.6044	-0.8381 to -0.3706	Yes	****	<0.0001	N-S
pho4 vs. tor1	-0.6832	-0.9169 to -0.4494	Yes	****	<0.0001	N-T
snf1 vs. slt2	-0.6591	-0.8928 to -0.4253	Yes	****	<0.0001	O-P
snf1 vs. sch9	-1.159	-1.393 to -0.9252	Yes	****	<0.0001	O-Q
snf1 vs. pbs2	-0.9584	-1.192 to -0.7246	Yes	****	<0.0001	O-R
snf1 vs. msn2	-0.8529	-1.087 to -0.6191	Yes	****	<0.0001	O-S
snf1 vs. tor1	-0.9317	-1.165 to -0.6979	Yes	****	<0.0001	O-T
slt2 vs. sch9	-0.4998	-0.7336 to -0.2661	Yes	****	<0.0001	P-Q
slt2 vs. pbs2	-0.2993	-0.5331 to -0.06555	Yes	**	0.0028	P-R
slt2 vs. msn2	-0.1938	-0.4275 to 0.03998	No	ns	0.2103	P-S
slt2 vs. tor1	-0.2726	-0.5063 to -0.03884	Yes	**	0.0096	P-T
sch9 vs. pbs2	0.2005	-0.03322 to 0.4343	No	ns	0.1691	Q-R
sch9 vs. msn2	0.3061	0.07231 to 0.5398	Yes	**	0.002	Q-S
sch9 vs. tor1	0.2272	-0.006506 to 0.4610	No	ns	0.0646	Q-T
pbs2 vs. msn2	0.1055	-0.1282 to 0.3393	No	ns	0.9622	R-S
pbs2 vs. tor1	0.02671	-0.2070 to 0.2605	No	ns	>0.9999	R-T
msn2 vs. tor1	-0.07881	-0.3126 to 0.1549	No	ns	0.9982	S-T
Test details	Mean 1	Mean 2	Mean Diff.	SE of diff.	n1	n2	q	DF
flo11 vs. opi1	0	0.165	-0.165	0.06201	3	3	3.764	38
flo11 vs. bud8	0	0.07985	-0.07985	0.06201	3	3	1.821	38
flo11 vs. tec1	0	0.5861	-0.5861	0.06201	3	3	13.37	38
flo11 vs. rim101	0	0.1551	-0.1551	0.06201	3	3	3.538	38
flo11 vs. pho85	0	0.638	-0.638	0.06201	3	3	14.55	38
flo11 vs. rtg3	0	1.781	-1.781	0.06201	3	3	40.61	38
flo11 vs. spt8	0	0.2508	-0.2508	0.06201	3	3	5.72	38
flo11 vs. elp2	0	0.8183	-0.8183	0.06201	3	3	18.66	38
flo11 vs. sin3	0	1.075	-1.075	0.06201	3	3	24.51	38
flo11 vs. ras2	0	0.3057	-0.3057	0.06201	3	3	6.973	38
flo11 vs. pea2	0	0.2713	-0.2713	0.06201	3	3	6.187	38
flo11 vs. pho4	0	0.3649	-0.3649	0.06201	3	3	8.322	38
flo11 vs. snf1	0	0.1164	-0.1164	0.06201	3	3	2.655	38
flo11 vs. slt2	0	0.7755	-0.7755	0.06201	3	3	17.69	38
flo11 vs. sch9	0	1.275	-1.275	0.06201	3	3	29.09	38
flo11 vs. pbs2	0	1.075	-1.075	0.06201	3	3	24.51	38
flo11 vs. msn2	0	0.9692	-0.9692	0.06201	3	3	22.11	38
flo11 vs. tor1	0	1.048	-1.048	0.06201	3	3	23.9	38
opi1 vs. bud8	0.165	0.07985	0.0852	0.06201	3	3	1.943	38
opi1 vs. tec1	0.165	0.5861	-0.4211	0.06201	3	3	9.604	38
opi1 vs. rim101	0.165	0.1551	0.009918	0.06201	3	3	0.2262	38
opi1 vs. pho85	0.165	0.638	-0.473	0.06201	3	3	10.79	38
opi1 vs. rtg3	0.165	1.781	-1.616	0.06201	3	3	36.85	38
opi1 vs. spt8	0.165	0.2508	-0.08578	0.06201	3	3	1.956	38
opi1 vs. elp2	0.165	0.8183	-0.6533	0.06201	3	3	14.9	38
opi1 vs. sin3	0.165	1.075	-0.9095	0.06201	3	3	20.74	38
opi1 vs. ras2	0.165	0.3057	-0.1407	0.06201	3	3	3.209	38
opi1 vs. pea2	0.165	0.2713	-0.1062	0.06201	3	3	2.423	38
opi1 vs. pho4	0.165	0.3649	-0.1998	0.06201	3	3	4.558	38
opi1 vs. snf1	0.165	0.1164	0.04865	0.06201	3	3	1.11	38
opi1 vs. slt2	0.165	0.7755	-0.6104	0.06201	3	3	13.92	38
opi1 vs. sch9	0.165	1.275	-1.11	0.06201	3	3	25.32	38
opi1 vs. pbs2	0.165	1.075	-0.9097	0.06201	3	3	20.75	38
opi1 vs. msn2	0.165	0.9692	-0.8042	0.06201	3	3	18.34	38
opi1 vs. tor1	0.165	1.048	-0.883	0.06201	3	3	20.14	38
bud8 vs. tec1	0.07985	0.5861	-0.5063	0.06201	3	3	11.55	38
bud8 vs. rim101	0.07985	0.1551	-0.07528	0.06201	3	3	1.717	38
bud8 vs. pho85	0.07985	0.638	-0.5582	0.06201	3	3	12.73	38
bud8 vs. rtg3	0.07985	1.781	-1.701	0.06201	3	3	38.79	38
bud8 vs. spt8	0.07985	0.2508	-0.171	0.06201	3	3	3.899	38
bud8 vs. elp2	0.07985	0.8183	-0.7385	0.06201	3	3	16.84	38
bud8 vs. sin3	0.07985	1.075	-0.9947	0.06201	3	3	22.69	38
bud8 vs. ras2	0.07985	0.3057	-0.2259	0.06201	3	3	5.152	38
bud8 vs. pea2	0.07985	0.2713	-0.1914	0.06201	3	3	4.366	38
bud8 vs. pho4	0.07985	0.3649	-0.285	0.06201	3	3	6.501	38
bud8 vs. snf1	0.07985	0.1164	-0.03654	0.06201	3	3	0.8335	38
bud8 vs. slt2	0.07985	0.7755	-0.6956	0.06201	3	3	15.87	38
bud8 vs. sch9	0.07985	1.275	-1.195	0.06201	3	3	27.27	38
bud8 vs. pbs2	0.07985	1.075	-0.9949	0.06201	3	3	22.69	38
bud8 vs. msn2	0.07985	0.9692	-0.8894	0.06201	3	3	20.28	38
bud8 vs. tor1	0.07985	1.048	-0.9682	0.06201	3	3	22.08	38
tec1 vs. rim101	0.5861	0.1551	0.431	0.06201	3	3	9.83	38
tec1 vs. pho85	0.5861	0.638	-0.0519	0.06201	3	3	1.184	38
tec1 vs. rtg3	0.5861	1.781	-1.195	0.06201	3	3	27.24	38
tec1 vs. spt8	0.5861	0.2508	0.3353	0.06201	3	3	7.648	38
tec1 vs. elp2	0.5861	0.8183	-0.2322	0.06201	3	3	5.296	38
tec1 vs. sin3	0.5861	1.075	-0.4884	0.06201	3	3	11.14	38
tec1 vs. ras2	0.5861	0.3057	0.2804	0.06201	3	3	6.395	38
tec1 vs. pea2	0.5861	0.2713	0.3149	0.06201	3	3	7.181	38
tec1 vs. pho4	0.5861	0.3649	0.2213	0.06201	3	3	5.046	38
tec1 vs. snf1	0.5861	0.1164	0.4697	0.06201	3	3	10.71	38
tec1 vs. slt2	0.5861	0.7755	-0.1893	0.06201	3	3	4.318	38
tec1 vs. sch9	0.5861	1.275	-0.6892	0.06201	3	3	15.72	38
tec1 vs. pbs2	0.5861	1.075	-0.4886	0.06201	3	3	11.14	38
tec1 vs. msn2	0.5861	0.9692	-0.3831	0.06201	3	3	8.738	38
tec1 vs. tor1	0.5861	1.048	-0.4619	0.06201	3	3	10.54	38
rim101 vs. pho85	0.1551	0.638	-0.4829	0.06201	3	3	11.01	38
rim101 vs. rtg3	0.1551	1.781	-1.626	0.06201	3	3	37.07	38
rim101 vs. spt8	0.1551	0.2508	-0.09569	0.06201	3	3	2.183	38
rim101 vs. elp2	0.1551	0.8183	-0.6632	0.06201	3	3	15.13	38
rim101 vs. sin3	0.1551	1.075	-0.9194	0.06201	3	3	20.97	38
rim101 vs. ras2	0.1551	0.3057	-0.1506	0.06201	3	3	3.435	38
rim101 vs. pea2	0.1551	0.2713	-0.1161	0.06201	3	3	2.649	38
rim101 vs. pho4	0.1551	0.3649	-0.2098	0.06201	3	3	4.784	38
rim101 vs. snf1	0.1551	0.1164	0.03873	0.06201	3	3	0.8834	38
rim101 vs. slt2	0.1551	0.7755	-0.6203	0.06201	3	3	14.15	38
rim101 vs. sch9	0.1551	1.275	-1.12	0.06201	3	3	25.55	38
rim101 vs. pbs2	0.1551	1.075	-0.9196	0.06201	3	3	20.97	38
rim101 vs. msn2	0.1551	0.9692	-0.8141	0.06201	3	3	18.57	38
rim101 vs. tor1	0.1551	1.048	-0.8929	0.06201	3	3	20.37	38
pho85 vs. rtg3	0.638	1.781	-1.143	0.06201	3	3	26.06	38
pho85 vs. spt8	0.638	0.2508	0.3872	0.06201	3	3	8.831	38
pho85 vs. elp2	0.638	0.8183	-0.1803	0.06201	3	3	4.112	38
pho85 vs. sin3	0.638	1.075	-0.4365	0.06201	3	3	9.955	38
pho85 vs. ras2	0.638	0.3057	0.3323	0.06201	3	3	7.579	38
pho85 vs. pea2	0.638	0.2713	0.3668	0.06201	3	3	8.365	38
pho85 vs. pho4	0.638	0.3649	0.2732	0.06201	3	3	6.23	38
pho85 vs. snf1	0.638	0.1164	0.5216	0.06201	3	3	11.9	38
pho85 vs. slt2	0.638	0.7755	-0.1374	0.06201	3	3	3.134	38
pho85 vs. sch9	0.638	1.275	-0.6373	0.06201	3	3	14.53	38
pho85 vs. pbs2	0.638	1.075	-0.4367	0.06201	3	3	9.961	38
pho85 vs. msn2	0.638	0.9692	-0.3312	0.06201	3	3	7.554	38
pho85 vs. tor1	0.638	1.048	-0.41	0.06201	3	3	9.352	38
rtg3 vs. spt8	1.781	0.2508	1.53	0.06201	3	3	34.89	38
rtg3 vs. elp2	1.781	0.8183	0.9623	0.06201	3	3	21.95	38
rtg3 vs. sin3	1.781	1.075	0.7061	0.06201	3	3	16.1	38
rtg3 vs. ras2	1.781	0.3057	1.475	0.06201	3	3	33.64	38
rtg3 vs. pea2	1.781	0.2713	1.509	0.06201	3	3	34.42	38
rtg3 vs. pho4	1.781	0.3649	1.416	0.06201	3	3	32.29	38
rtg3 vs. snf1	1.781	0.1164	1.664	0.06201	3	3	37.96	38
rtg3 vs. slt2	1.781	0.7755	1.005	0.06201	3	3	22.93	38
rtg3 vs. sch9	1.781	1.275	0.5053	0.06201	3	3	11.53	38
rtg3 vs. pbs2	1.781	1.075	0.7059	0.06201	3	3	16.1	38
rtg3 vs. msn2	1.781	0.9692	0.8114	0.06201	3	3	18.51	38
rtg3 vs. tor1	1.781	1.048	0.7326	0.06201	3	3	16.71	38
spt8 vs. elp2	0.2508	0.8183	-0.5675	0.06201	3	3	12.94	38
spt8 vs. sin3	0.2508	1.075	-0.8237	0.06201	3	3	18.79	38
spt8 vs. ras2	0.2508	0.3057	-0.05493	0.06201	3	3	1.253	38
spt8 vs. pea2	0.2508	0.2713	-0.02045	0.06201	3	3	0.4665	38
spt8 vs. pho4	0.2508	0.3649	-0.1141	0.06201	3	3	2.601	38
spt8 vs. snf1	0.2508	0.1164	0.1344	0.06201	3	3	3.066	38
spt8 vs. slt2	0.2508	0.7755	-0.5246	0.06201	3	3	11.97	38
spt8 vs. sch9	0.2508	1.275	-1.024	0.06201	3	3	23.37	38
spt8 vs. pbs2	0.2508	1.075	-0.8239	0.06201	3	3	18.79	38
spt8 vs. msn2	0.2508	0.9692	-0.7184	0.06201	3	3	16.39	38
spt8 vs. tor1	0.2508	1.048	-0.7972	0.06201	3	3	18.18	38
elp2 vs. sin3	0.8183	1.075	-0.2562	0.06201	3	3	5.843	38
elp2 vs. ras2	0.8183	0.3057	0.5126	0.06201	3	3	11.69	38
elp2 vs. pea2	0.8183	0.2713	0.5471	0.06201	3	3	12.48	38
elp2 vs. pho4	0.8183	0.3649	0.4535	0.06201	3	3	10.34	38
elp2 vs. snf1	0.8183	0.1164	0.7019	0.06201	3	3	16.01	38
elp2 vs. slt2	0.8183	0.7755	0.04287	0.06201	3	3	0.9778	38
elp2 vs. sch9	0.8183	1.275	-0.457	0.06201	3	3	10.42	38
elp2 vs. pbs2	0.8183	1.075	-0.2564	0.06201	3	3	5.848	38
elp2 vs. msn2	0.8183	0.9692	-0.1509	0.06201	3	3	3.442	38
elp2 vs. tor1	0.8183	1.048	-0.2297	0.06201	3	3	5.239	38
sin3 vs. ras2	1.075	0.3057	0.7688	0.06201	3	3	17.53	38
sin3 vs. pea2	1.075	0.2713	0.8032	0.06201	3	3	18.32	38
sin3 vs. pho4	1.075	0.3649	0.7096	0.06201	3	3	16.18	38
sin3 vs. snf1	1.075	0.1164	0.9581	0.06201	3	3	21.85	38
sin3 vs. slt2	1.075	0.7755	0.299	0.06201	3	3	6.82	38
sin3 vs. sch9	1.075	1.275	-0.2008	0.06201	3	3	4.58	38
sin3 vs. pbs2	1.075	1.075	-0.000256	0.06201	3	3	0.005839	38
sin3 vs. msn2	1.075	0.9692	0.1053	0.06201	3	3	2.401	38
sin3 vs. tor1	1.075	1.048	0.02646	0.06201	3	3	0.6034	38
ras2 vs. pea2	0.3057	0.2713	0.03448	0.06201	3	3	0.7863	38
ras2 vs. pho4	0.3057	0.3649	-0.05913	0.06201	3	3	1.349	38
ras2 vs. snf1	0.3057	0.1164	0.1894	0.06201	3	3	4.319	38
ras2 vs. slt2	0.3057	0.7755	-0.4697	0.06201	3	3	10.71	38
ras2 vs. sch9	0.3057	1.275	-0.9696	0.06201	3	3	22.11	38
ras2 vs. pbs2	0.3057	1.075	-0.769	0.06201	3	3	17.54	38
ras2 vs. msn2	0.3057	0.9692	-0.6635	0.06201	3	3	15.13	38
ras2 vs. tor1	0.3057	1.048	-0.7423	0.06201	3	3	16.93	38
pea2 vs. pho4	0.2713	0.3649	-0.0936	0.06201	3	3	2.135	38
pea2 vs. snf1	0.2713	0.1164	0.1549	0.06201	3	3	3.532	38
pea2 vs. slt2	0.2713	0.7755	-0.5042	0.06201	3	3	11.5	38
pea2 vs. sch9	0.2713	1.275	-1.004	0.06201	3	3	22.9	38
pea2 vs. pbs2	0.2713	1.075	-0.8035	0.06201	3	3	18.33	38
pea2 vs. msn2	0.2713	0.9692	-0.698	0.06201	3	3	15.92	38
pea2 vs. tor1	0.2713	1.048	-0.7768	0.06201	3	3	17.72	38
pho4 vs. snf1	0.3649	0.1164	0.2485	0.06201	3	3	5.667	38
pho4 vs. slt2	0.3649	0.7755	-0.4106	0.06201	3	3	9.364	38
pho4 vs. sch9	0.3649	1.275	-0.9104	0.06201	3	3	20.76	38
pho4 vs. pbs2	0.3649	1.075	-0.7099	0.06201	3	3	16.19	38
pho4 vs. msn2	0.3649	0.9692	-0.6044	0.06201	3	3	13.78	38
pho4 vs. tor1	0.3649	1.048	-0.6832	0.06201	3	3	15.58	38
snf1 vs. slt2	0.1164	0.7755	-0.6591	0.06201	3	3	15.03	38
snf1 vs. sch9	0.1164	1.275	-1.159	0.06201	3	3	26.43	38
snf1 vs. pbs2	0.1164	1.075	-0.9584	0.06201	3	3	21.86	38
snf1 vs. msn2	0.1164	0.9692	-0.8529	0.06201	3	3	19.45	38
snf1 vs. tor1	0.1164	1.048	-0.9317	0.06201	3	3	21.25	38
slt2 vs. sch9	0.7755	1.275	-0.4998	0.06201	3	3	11.4	38
slt2 vs. pbs2	0.7755	1.075	-0.2993	0.06201	3	3	6.826	38
slt2 vs. msn2	0.7755	0.9692	-0.1938	0.06201	3	3	4.42	38
slt2 vs. tor1	0.7755	1.048	-0.2726	0.06201	3	3	6.217	38
sch9 vs. pbs2	1.275	1.075	0.2005	0.06201	3	3	4.574	38
sch9 vs. msn2	1.275	0.9692	0.3061	0.06201	3	3	6.98	38
sch9 vs. tor1	1.275	1.048	0.2272	0.06201	3	3	5.183	38
pbs2 vs. msn2	1.075	0.9692	0.1055	0.06201	3	3	2.407	38
pbs2 vs. tor1	1.075	1.048	0.02671	0.06201	3	3	0.6092	38
msn2 vs. tor1	0.9692	1.048	-0.07881	0.06201	3	3	1.798	38
sin3 vs. msn2	1.075	0.9692	0.1053	0.07434	3	3	2.003	40
sin3 vs. tor1	1.075	1.048	0.02646	0.07434	3	3	0.5033	40
ras2 vs. pea2	0.3057	0.2713	0.03448	0.07434	3	3	0.6558	40
ras2 vs. pho4	0.3057	0.3649	-0.05913	0.07434	3	3	1.125	40
ras2 vs. snf1	0.3057	0.1164	0.1894	0.07434	3	3	3.602	40
ras2 vs. slt2	0.3057	0.7755	-0.4697	0.07434	3	3	8.936	40
ras2 vs. sch9	0.3057	1.275	-0.9696	0.07434	3	3	18.44	40
ras2 vs. pbs2	0.3057	1.075	-0.769	0.07434	3	3	14.63	40
ras2 vs. msn2	0.3057	0.9692	-0.6635	0.07434	3	3	12.62	40
ras2 vs. tor1	0.3057	1.048	-0.7423	0.07434	3	3	14.12	40
pea2 vs. pho4	0.2713	0.3649	-0.0936	0.07434	3	3	1.781	40
pea2 vs. snf1	0.2713	0.1164	0.1549	0.07434	3	3	2.946	40
pea2 vs. slt2	0.2713	0.7755	-0.5042	0.07434	3	3	9.591	40
pea2 vs. sch9	0.2713	1.275	-1.004	0.07434	3	3	19.1	40
pea2 vs. pbs2	0.2713	1.075	-0.8035	0.07434	3	3	15.29	40
pea2 vs. msn2	0.2713	0.9692	-0.698	0.07434	3	3	13.28	40
pea2 vs. tor1	0.2713	1.048	-0.7768	0.07434	3	3	14.78	40
pho4 vs. snf1	0.3649	0.1164	0.2485	0.07434	3	3	4.727	40
pho4 vs. slt2	0.3649	0.7755	-0.4106	0.07434	3	3	7.811	40
pho4 vs. sch9	0.3649	1.275	-0.9104	0.07434	3	3	17.32	40
pho4 vs. pbs2	0.3649	1.075	-0.7099	0.07434	3	3	13.5	40
pho4 vs. msn2	0.3649	0.9692	-0.6044	0.07434	3	3	11.5	40
pho4 vs. tor1	0.3649	1.048	-0.6832	0.07434	3	3	13	40
snf1 vs. slt2	0.1164	0.7755	-0.6591	0.07434	3	3	12.54	40
snf1 vs. sch9	0.1164	1.275	-1.159	0.07434	3	3	22.05	40
snf1 vs. pbs2	0.1164	1.075	-0.9584	0.07434	3	3	18.23	40
snf1 vs. msn2	0.1164	0.9692	-0.8529	0.07434	3	3	16.22	40
snf1 vs. tor1	0.1164	1.048	-0.9317	0.07434	3	3	17.72	40
slt2 vs. sch9	0.7755	1.275	-0.4998	0.07434	3	3	9.508	40
slt2 vs. pbs2	0.7755	1.075	-0.2993	0.07434	3	3	5.694	40
slt2 vs. msn2	0.7755	0.9692	-0.1938	0.07434	3	3	3.686	40
slt2 vs. tor1	0.7755	1.048	-0.2726	0.07434	3	3	5.186	40
sch9 vs. pbs2	1.275	1.075	0.2005	0.07434	3	3	3.815	40
sch9 vs. msn2	1.275	0.9692	0.3061	0.07434	3	3	5.822	40
sch9 vs. tor1	1.275	1.048	0.2272	0.07434	3	3	4.323	40
pbs2 vs. msn2	1.075	0.9692	0.1055	0.07434	3	3	2.007	40
pbs2 vs. tor1	1.075	1.048	0.02671	0.07434	3	3	0.5081	40
msn2 vs. tor1	0.9692	1.048	-0.07881	0.07434	3	3	1.499	40

## Sheet: ME
Mutant vs Mutant comparisons							KEY
Number of families	1						a =	statistical test used
Number of comparisons per family	171						b =	mean difference between comparisons
Alpha	0.05						c =	confidence interval of difference
a	b	c	d	e	f	g	d =	signficance threshold met
Tukey's multiple comparisons test	Mean Diff.	95.00% CI of diff.	Below threshold?	Summary	Adjusted P Value	Comparisons	e =	(ns) > 0.05, (*) < 0.05, (**) < 0.01, (***) < 0.001, (****) < 0.0001
flo11 vs. opi1	0.01245	-0.2010 to 0.2259	No	ns	>0.9999	B-C	f =	Adjusted P Value for multiple comparisons
flo11 vs. bud8	-0.02673	-0.2402 to 0.1867	No	ns	>0.9999	B-D	g =	Comparisons
flo11 vs. tec1	-0.1093	-0.3227 to 0.1042	No	ns	0.8971	B-E
flo11 vs. rim101	0.01504	-0.1984 to 0.2285	No	ns	>0.9999	B-F
flo11 vs. pho85	-0.2271	-0.4406 to -0.01367	Yes	*	0.0271	B-G
flo11 vs. rtg3	-0.2155	-0.4289 to -0.002026	Yes	*	0.0458	B-H
flo11 vs. spt8	-0.1818	-0.3953 to 0.03163	No	ns	0.1772	B-I
flo11 vs. elp2	-0.6896	-0.9030 to -0.4761	Yes	****	<0.0001	B-J
flo11 vs. sin3	-0.5302	-0.7436 to -0.3167	Yes	****	<0.0001	B-K
flo11 vs. ras2	-0.5511	-0.7646 to -0.3377	Yes	****	<0.0001	B-L
flo11 vs. pea2	-0.2226	-0.4360 to -0.009129	Yes	*	0.0333	B-M
flo11 vs. pho4	-0.9314	-1.145 to -0.7179	Yes	****	<0.0001	B-N
flo11 vs. snf1	-0.4659	-0.6793 to -0.2524	Yes	****	<0.0001	B-O
flo11 vs. slt2	-0.7835	-0.9970 to -0.5701	Yes	****	<0.0001	B-P
flo11 vs. sch9	-0.8027	-1.016 to -0.5893	Yes	****	<0.0001	B-Q
flo11 vs. pbs2	-0.8721	-1.086 to -0.6587	Yes	****	<0.0001	B-R
flo11 vs. msn2	-0.9582	-1.172 to -0.7447	Yes	****	<0.0001	B-S
flo11 vs. tor1	-0.7727	-0.9862 to -0.5593	Yes	****	<0.0001	B-T
opi1 vs. bud8	-0.03919	-0.2526 to 0.1743	No	ns	>0.9999	C-D
opi1 vs. tec1	-0.1217	-0.3352 to 0.09173	No	ns	0.7924	C-E
opi1 vs. rim101	0.00259	-0.2109 to 0.2160	No	ns	>0.9999	C-F
opi1 vs. pho85	-0.2396	-0.4530 to -0.02612	Yes	*	0.0151	C-G
opi1 vs. rtg3	-0.2279	-0.4414 to -0.01448	Yes	*	0.0261	C-H
opi1 vs. spt8	-0.1943	-0.4077 to 0.01917	No	ns	0.1109	C-I
opi1 vs. elp2	-0.702	-0.9155 to -0.4886	Yes	****	<0.0001	C-J
opi1 vs. sin3	-0.5426	-0.7561 to -0.3292	Yes	****	<0.0001	C-K
opi1 vs. ras2	-0.5636	-0.7770 to -0.3501	Yes	****	<0.0001	C-L
opi1 vs. pea2	-0.235	-0.4485 to -0.02158	Yes	*	0.0187	C-M
opi1 vs. pho4	-0.9438	-1.157 to -0.7304	Yes	****	<0.0001	C-N
opi1 vs. snf1	-0.4783	-0.6918 to -0.2649	Yes	****	<0.0001	C-O
opi1 vs. slt2	-0.796	-1.009 to -0.5825	Yes	****	<0.0001	C-P
opi1 vs. sch9	-0.8152	-1.029 to -0.6017	Yes	****	<0.0001	C-Q
opi1 vs. pbs2	-0.8846	-1.098 to -0.6711	Yes	****	<0.0001	C-R
opi1 vs. msn2	-0.9707	-1.184 to -0.7572	Yes	****	<0.0001	C-S
opi1 vs. tor1	-0.7852	-0.9986 to -0.5717	Yes	****	<0.0001	C-T
bud8 vs. tec1	-0.08254	-0.2960 to 0.1309	No	ns	0.9915	D-E
bud8 vs. rim101	0.04178	-0.1717 to 0.2552	No	ns	>0.9999	D-F
bud8 vs. pho85	-0.2004	-0.4138 to 0.01306	No	ns	0.0868	D-G
bud8 vs. rtg3	-0.1887	-0.4022 to 0.02471	No	ns	0.1373	D-H
bud8 vs. spt8	-0.1551	-0.3685 to 0.05836	No	ns	0.411	D-I
bud8 vs. elp2	-0.6628	-0.8763 to -0.4494	Yes	****	<0.0001	D-J
bud8 vs. sin3	-0.5034	-0.7169 to -0.2900	Yes	****	<0.0001	D-K
bud8 vs. ras2	-0.5244	-0.7378 to -0.3109	Yes	****	<0.0001	D-L
bud8 vs. pea2	-0.1958	-0.4093 to 0.01760	No	ns	0.1042	D-M
bud8 vs. pho4	-0.9046	-1.118 to -0.6912	Yes	****	<0.0001	D-N
bud8 vs. snf1	-0.4392	-0.6526 to -0.2257	Yes	****	<0.0001	D-O
bud8 vs. slt2	-0.7568	-0.9702 to -0.5433	Yes	****	<0.0001	D-P
bud8 vs. sch9	-0.776	-0.9894 to -0.5625	Yes	****	<0.0001	D-Q
bud8 vs. pbs2	-0.8454	-1.059 to -0.6319	Yes	****	<0.0001	D-R
bud8 vs. msn2	-0.9315	-1.145 to -0.7180	Yes	****	<0.0001	D-S
bud8 vs. tor1	-0.746	-0.9594 to -0.5325	Yes	****	<0.0001	D-T
tec1 vs. rim101	0.1243	-0.08914 to 0.3378	No	ns	0.7661	E-F
tec1 vs. pho85	-0.1179	-0.3313 to 0.09560	No	ns	0.8291	E-G
tec1 vs. rtg3	-0.1062	-0.3197 to 0.1072	No	ns	0.9165	E-H
tec1 vs. spt8	-0.07255	-0.2860 to 0.1409	No	ns	0.998	E-I
tec1 vs. elp2	-0.5803	-0.7938 to -0.3669	Yes	****	<0.0001	E-J
tec1 vs. sin3	-0.4209	-0.6343 to -0.2074	Yes	****	<0.0001	E-K
tec1 vs. ras2	-0.4418	-0.6553 to -0.2284	Yes	****	<0.0001	E-L
tec1 vs. pea2	-0.1133	-0.3268 to 0.1001	No	ns	0.8675	E-M
tec1 vs. pho4	-0.8221	-1.036 to -0.6086	Yes	****	<0.0001	E-N
tec1 vs. snf1	-0.3566	-0.5701 to -0.1432	Yes	****	<0.0001	E-O
tec1 vs. slt2	-0.6742	-0.8877 to -0.4608	Yes	****	<0.0001	E-P
tec1 vs. sch9	-0.6935	-0.9069 to -0.4800	Yes	****	<0.0001	E-Q
tec1 vs. pbs2	-0.7628	-0.9763 to -0.5494	Yes	****	<0.0001	E-R
tec1 vs. msn2	-0.8489	-1.062 to -0.6355	Yes	****	<0.0001	E-S
tec1 vs. tor1	-0.6635	-0.8769 to -0.4500	Yes	****	<0.0001	E-T
rim101 vs. pho85	-0.2422	-0.4556 to -0.02871	Yes	*	0.0133	F-G
rim101 vs. rtg3	-0.2305	-0.4440 to -0.01707	Yes	*	0.0231	F-H
rim101 vs. spt8	-0.1969	-0.4103 to 0.01659	No	ns	0.1001	F-I
rim101 vs. elp2	-0.7046	-0.9181 to -0.4912	Yes	****	<0.0001	F-J
rim101 vs. sin3	-0.5452	-0.7587 to -0.3318	Yes	****	<0.0001	F-K
rim101 vs. ras2	-0.5662	-0.7796 to -0.3527	Yes	****	<0.0001	F-L
rim101 vs. pea2	-0.2376	-0.4511 to -0.02417	Yes	*	0.0165	F-M
rim101 vs. pho4	-0.9464	-1.160 to -0.7330	Yes	****	<0.0001	F-N
rim101 vs. snf1	-0.4809	-0.6944 to -0.2675	Yes	****	<0.0001	F-O
rim101 vs. slt2	-0.7986	-1.012 to -0.5851	Yes	****	<0.0001	F-P
rim101 vs. sch9	-0.8178	-1.031 to -0.6043	Yes	****	<0.0001	F-Q
rim101 vs. pbs2	-0.8871	-1.101 to -0.6737	Yes	****	<0.0001	F-R
rim101 vs. msn2	-0.9732	-1.187 to -0.7598	Yes	****	<0.0001	F-S
rim101 vs. tor1	-0.7878	-1.001 to -0.5743	Yes	****	<0.0001	F-T
pho85 vs. rtg3	0.01164	-0.2018 to 0.2251	No	ns	>0.9999	G-H
pho85 vs. spt8	0.0453	-0.1682 to 0.2587	No	ns	>0.9999	G-I
pho85 vs. elp2	-0.4625	-0.6759 to -0.2490	Yes	****	<0.0001	G-J
pho85 vs. sin3	-0.303	-0.5165 to -0.08960	Yes	***	0.0006	G-K
pho85 vs. ras2	-0.324	-0.5374 to -0.1105	Yes	***	0.0002	G-L
pho85 vs. pea2	0.004541	-0.2089 to 0.2180	No	ns	>0.9999	G-M
pho85 vs. pho4	-0.7042	-0.9177 to -0.4908	Yes	****	<0.0001	G-N
pho85 vs. snf1	-0.2388	-0.4522 to -0.02532	Yes	*	0.0157	G-O
pho85 vs. slt2	-0.5564	-0.7698 to -0.3429	Yes	****	<0.0001	G-P
pho85 vs. sch9	-0.5756	-0.7891 to -0.3622	Yes	****	<0.0001	G-Q
pho85 vs. pbs2	-0.645	-0.8584 to -0.4315	Yes	****	<0.0001	G-R
pho85 vs. msn2	-0.7311	-0.9445 to -0.5176	Yes	****	<0.0001	G-S
pho85 vs. tor1	-0.5456	-0.7591 to -0.3322	Yes	****	<0.0001	G-T
rtg3 vs. spt8	0.03365	-0.1798 to 0.2471	No	ns	>0.9999	H-I
rtg3 vs. elp2	-0.4741	-0.6875 to -0.2607	Yes	****	<0.0001	H-J
rtg3 vs. sin3	-0.3147	-0.5281 to -0.1012	Yes	***	0.0003	H-K
rtg3 vs. ras2	-0.3356	-0.5491 to -0.1222	Yes	***	0.0001	H-L
rtg3 vs. pea2	-0.007104	-0.2206 to 0.2063	No	ns	>0.9999	H-M
rtg3 vs. pho4	-0.7159	-0.9293 to -0.5024	Yes	****	<0.0001	H-N
rtg3 vs. snf1	-0.2504	-0.4639 to -0.03696	Yes	**	0.0089	H-O
rtg3 vs. slt2	-0.568	-0.7815 to -0.3546	Yes	****	<0.0001	H-P
rtg3 vs. sch9	-0.5873	-0.8007 to -0.3738	Yes	****	<0.0001	H-Q
rtg3 vs. pbs2	-0.6566	-0.8701 to -0.4432	Yes	****	<0.0001	H-R
rtg3 vs. msn2	-0.7427	-0.9562 to -0.5293	Yes	****	<0.0001	H-S
rtg3 vs. tor1	-0.5573	-0.7707 to -0.3438	Yes	****	<0.0001	H-T
spt8 vs. elp2	-0.5078	-0.7212 to -0.2943	Yes	****	<0.0001	I-J
spt8 vs. sin3	-0.3483	-0.5618 to -0.1349	Yes	****	<0.0001	I-K
spt8 vs. ras2	-0.3693	-0.5827 to -0.1558	Yes	****	<0.0001	I-L
spt8 vs. pea2	-0.04076	-0.2542 to 0.1727	No	ns	>0.9999	I-M
spt8 vs. pho4	-0.7495	-0.9630 to -0.5361	Yes	****	<0.0001	I-N
spt8 vs. snf1	-0.2841	-0.4975 to -0.07061	Yes	**	0.0016	I-O
spt8 vs. slt2	-0.6017	-0.8151 to -0.3882	Yes	****	<0.0001	I-P
spt8 vs. sch9	-0.6209	-0.8344 to -0.4075	Yes	****	<0.0001	I-Q
spt8 vs. pbs2	-0.6903	-0.9037 to -0.4768	Yes	****	<0.0001	I-R
spt8 vs. msn2	-0.7764	-0.9898 to -0.5629	Yes	****	<0.0001	I-S
spt8 vs. tor1	-0.5909	-0.8044 to -0.3775	Yes	****	<0.0001	I-T
elp2 vs. sin3	0.1594	-0.05404 to 0.3729	No	ns	0.3649	J-K
elp2 vs. ras2	0.1385	-0.07498 to 0.3519	No	ns	0.605	J-L
elp2 vs. pea2	0.467	0.2535 to 0.6804	Yes	****	<0.0001	J-M
elp2 vs. pho4	-0.2418	-0.4552 to -0.02834	Yes	*	0.0135	J-N
elp2 vs. snf1	0.2237	0.01024 to 0.4371	Yes	*	0.0317	J-O
elp2 vs. slt2	-0.09394	-0.3074 to 0.1195	No	ns	0.9699	J-P
elp2 vs. sch9	-0.1132	-0.3266 to 0.1003	No	ns	0.8687	J-Q
elp2 vs. pbs2	-0.1825	-0.3960 to 0.03092	No	ns	0.1727	J-R
elp2 vs. msn2	-0.2686	-0.4821 to -0.05517	Yes	**	0.0036	J-S
elp2 vs. tor1	-0.08315	-0.2966 to 0.1303	No	ns	0.9908	J-T
sin3 vs. ras2	-0.02094	-0.2344 to 0.1925	No	ns	>0.9999	K-L
sin3 vs. pea2	0.3076	0.09414 to 0.5210	Yes	***	0.0005	K-M
sin3 vs. pho4	-0.4012	-0.6146 to -0.1877	Yes	****	<0.0001	K-N
sin3 vs. snf1	0.06428	-0.1492 to 0.2777	No	ns	0.9996	K-O
sin3 vs. slt2	-0.2534	-0.4668 to -0.03990	Yes	**	0.0077	K-P
sin3 vs. sch9	-0.2726	-0.4860 to -0.05912	Yes	**	0.0029	K-Q
sin3 vs. pbs2	-0.3419	-0.5554 to -0.1285	Yes	****	<0.0001	K-R
sin3 vs. msn2	-0.428	-0.6415 to -0.2146	Yes	****	<0.0001	K-S
sin3 vs. tor1	-0.2426	-0.4560 to -0.02912	Yes	*	0.0131	K-T
ras2 vs. pea2	0.3285	0.1151 to 0.5420	Yes	***	0.0001	L-M
ras2 vs. pho4	-0.3803	-0.5937 to -0.1668	Yes	****	<0.0001	L-N
ras2 vs. snf1	0.08522	-0.1282 to 0.2987	No	ns	0.9882	L-O
ras2 vs. slt2	-0.2324	-0.4459 to -0.01896	Yes	*	0.0212	L-P
ras2 vs. sch9	-0.2516	-0.4651 to -0.03817	Yes	**	0.0084	L-Q
ras2 vs. pbs2	-0.321	-0.5344 to -0.1075	Yes	***	0.0002	L-R
ras2 vs. msn2	-0.4071	-0.6205 to -0.1936	Yes	****	<0.0001	L-S
ras2 vs. tor1	-0.2216	-0.4351 to -0.008172	Yes	*	0.0348	L-T
pea2 vs. pho4	-0.7088	-0.9222 to -0.4953	Yes	****	<0.0001	M-N
pea2 vs. snf1	-0.2433	-0.4568 to -0.02986	Yes	*	0.0126	M-O
pea2 vs. slt2	-0.5609	-0.7744 to -0.3475	Yes	****	<0.0001	M-P
pea2 vs. sch9	-0.5802	-0.7936 to -0.3667	Yes	****	<0.0001	M-Q
pea2 vs. pbs2	-0.6495	-0.8630 to -0.4361	Yes	****	<0.0001	M-R
pea2 vs. msn2	-0.7356	-0.9491 to -0.5222	Yes	****	<0.0001	M-S
pea2 vs. tor1	-0.5502	-0.7636 to -0.3367	Yes	****	<0.0001	M-T
pho4 vs. snf1	0.4655	0.2520 to 0.6789	Yes	****	<0.0001	N-O
pho4 vs. slt2	0.1478	-0.06560 to 0.3613	No	ns	0.4932	N-P
pho4 vs. sch9	0.1286	-0.08482 to 0.3421	No	ns	0.7195	N-Q
pho4 vs. pbs2	0.05926	-0.1542 to 0.2727	No	ns	0.9998	N-R
pho4 vs. msn2	-0.02684	-0.2403 to 0.1866	No	ns	>0.9999	N-S
pho4 vs. tor1	0.1586	-0.05482 to 0.3721	No	ns	0.373	N-T
snf1 vs. slt2	-0.3176	-0.5311 to -0.1042	Yes	***	0.0003	O-P
snf1 vs. sch9	-0.3368	-0.5503 to -0.1234	Yes	****	<0.0001	O-Q
snf1 vs. pbs2	-0.4062	-0.6197 to -0.1928	Yes	****	<0.0001	O-R
snf1 vs. msn2	-0.4923	-0.7058 to -0.2789	Yes	****	<0.0001	O-S
snf1 vs. tor1	-0.3068	-0.5203 to -0.09340	Yes	***	0.0005	O-T
slt2 vs. sch9	-0.01922	-0.2327 to 0.1942	No	ns	>0.9999	P-Q
slt2 vs. pbs2	-0.08859	-0.3020 to 0.1249	No	ns	0.9826	P-R
slt2 vs. msn2	-0.1747	-0.3881 to 0.03877	No	ns	0.2271	P-S
slt2 vs. tor1	0.01079	-0.2027 to 0.2242	No	ns	>0.9999	P-T
sch9 vs. pbs2	-0.06937	-0.2828 to 0.1441	No	ns	0.9988	Q-R
sch9 vs. msn2	-0.1555	-0.3689 to 0.05798	No	ns	0.4068	Q-S
sch9 vs. tor1	0.03	-0.1834 to 0.2435	No	ns	>0.9999	Q-T
pbs2 vs. msn2	-0.08609	-0.2995 to 0.1274	No	ns	0.9869	R-S
pbs2 vs. tor1	0.09937	-0.1141 to 0.3128	No	ns	0.9508	R-T
msn2 vs. tor1	0.1855	-0.02798 to 0.3989	No	ns	0.1551	S-T
Test details	Mean 1	Mean 2	Mean Diff.	SE of diff.	n1	n2	q	DF
flo11 vs. opi1	0.1151	0.1027	0.01245	0.05662	3	3	0.3111	38
flo11 vs. bud8	0.1151	0.1419	-0.02673	0.05662	3	3	0.6677	38
flo11 vs. tec1	0.1151	0.2244	-0.1093	0.05662	3	3	2.729	38
flo11 vs. rim101	0.1151	0.1001	0.01504	0.05662	3	3	0.3757	38
flo11 vs. pho85	0.1151	0.3423	-0.2271	0.05662	3	3	5.673	38
flo11 vs. rtg3	0.1151	0.3306	-0.2155	0.05662	3	3	5.382	38
flo11 vs. spt8	0.1151	0.297	-0.1818	0.05662	3	3	4.541	38
flo11 vs. elp2	0.1151	0.8047	-0.6896	0.05662	3	3	17.22	38
flo11 vs. sin3	0.1151	0.6453	-0.5302	0.05662	3	3	13.24	38
flo11 vs. ras2	0.1151	0.6662	-0.5511	0.05662	3	3	13.77	38
flo11 vs. pea2	0.1151	0.3377	-0.2226	0.05662	3	3	5.559	38
flo11 vs. pho4	0.1151	1.047	-0.9314	0.05662	3	3	23.26	38
flo11 vs. snf1	0.1151	0.581	-0.4659	0.05662	3	3	11.64	38
flo11 vs. slt2	0.1151	0.8987	-0.7835	0.05662	3	3	19.57	38
flo11 vs. sch9	0.1151	0.9179	-0.8027	0.05662	3	3	20.05	38
flo11 vs. pbs2	0.1151	0.9872	-0.8721	0.05662	3	3	21.78	38
flo11 vs. msn2	0.1151	1.073	-0.9582	0.05662	3	3	23.93	38
flo11 vs. tor1	0.1151	0.8879	-0.7727	0.05662	3	3	19.3	38
opi1 vs. bud8	0.1027	0.1419	-0.03919	0.05662	3	3	0.9788	38
opi1 vs. tec1	0.1027	0.2244	-0.1217	0.05662	3	3	3.04	38
opi1 vs. rim101	0.1027	0.1001	0.00259	0.05662	3	3	0.06468	38
opi1 vs. pho85	0.1027	0.3423	-0.2396	0.05662	3	3	5.984	38
opi1 vs. rtg3	0.1027	0.3306	-0.2279	0.05662	3	3	5.693	38
opi1 vs. spt8	0.1027	0.297	-0.1943	0.05662	3	3	4.852	38
opi1 vs. elp2	0.1027	0.8047	-0.702	0.05662	3	3	17.53	38
opi1 vs. sin3	0.1027	0.6453	-0.5426	0.05662	3	3	13.55	38
opi1 vs. ras2	0.1027	0.6662	-0.5636	0.05662	3	3	14.08	38
opi1 vs. pea2	0.1027	0.3377	-0.235	0.05662	3	3	5.87	38
opi1 vs. pho4	0.1027	1.047	-0.9438	0.05662	3	3	23.57	38
opi1 vs. snf1	0.1027	0.581	-0.4783	0.05662	3	3	11.95	38
opi1 vs. slt2	0.1027	0.8987	-0.796	0.05662	3	3	19.88	38
opi1 vs. sch9	0.1027	0.9179	-0.8152	0.05662	3	3	20.36	38
opi1 vs. pbs2	0.1027	0.9872	-0.8846	0.05662	3	3	22.09	38
opi1 vs. msn2	0.1027	1.073	-0.9707	0.05662	3	3	24.24	38
opi1 vs. tor1	0.1027	0.8879	-0.7852	0.05662	3	3	19.61	38
bud8 vs. tec1	0.1419	0.2244	-0.08254	0.05662	3	3	2.061	38
bud8 vs. rim101	0.1419	0.1001	0.04178	0.05662	3	3	1.043	38
bud8 vs. pho85	0.1419	0.3423	-0.2004	0.05662	3	3	5.005	38
bud8 vs. rtg3	0.1419	0.3306	-0.1887	0.05662	3	3	4.714	38
bud8 vs. spt8	0.1419	0.297	-0.1551	0.05662	3	3	3.874	38
bud8 vs. elp2	0.1419	0.8047	-0.6628	0.05662	3	3	16.56	38
bud8 vs. sin3	0.1419	0.6453	-0.5034	0.05662	3	3	12.57	38
bud8 vs. ras2	0.1419	0.6662	-0.5244	0.05662	3	3	13.1	38
bud8 vs. pea2	0.1419	0.3377	-0.1958	0.05662	3	3	4.892	38
bud8 vs. pho4	0.1419	1.047	-0.9046	0.05662	3	3	22.59	38
bud8 vs. snf1	0.1419	0.581	-0.4392	0.05662	3	3	10.97	38
bud8 vs. slt2	0.1419	0.8987	-0.7568	0.05662	3	3	18.9	38
bud8 vs. sch9	0.1419	0.9179	-0.776	0.05662	3	3	19.38	38
bud8 vs. pbs2	0.1419	0.9872	-0.8454	0.05662	3	3	21.11	38
bud8 vs. msn2	0.1419	1.073	-0.9315	0.05662	3	3	23.27	38
bud8 vs. tor1	0.1419	0.8879	-0.746	0.05662	3	3	18.63	38
tec1 vs. rim101	0.2244	0.1001	0.1243	0.05662	3	3	3.105	38
tec1 vs. pho85	0.2244	0.3423	-0.1179	0.05662	3	3	2.944	38
tec1 vs. rtg3	0.2244	0.3306	-0.1062	0.05662	3	3	2.653	38
tec1 vs. spt8	0.2244	0.297	-0.07255	0.05662	3	3	1.812	38
tec1 vs. elp2	0.2244	0.8047	-0.5803	0.05662	3	3	14.49	38
tec1 vs. sin3	0.2244	0.6453	-0.4209	0.05662	3	3	10.51	38
tec1 vs. ras2	0.2244	0.6662	-0.4418	0.05662	3	3	11.04	38
tec1 vs. pea2	0.2244	0.3377	-0.1133	0.05662	3	3	2.83	38
tec1 vs. pho4	0.2244	1.047	-0.8221	0.05662	3	3	20.53	38
tec1 vs. snf1	0.2244	0.581	-0.3566	0.05662	3	3	8.907	38
tec1 vs. slt2	0.2244	0.8987	-0.6742	0.05662	3	3	16.84	38
tec1 vs. sch9	0.2244	0.9179	-0.6935	0.05662	3	3	17.32	38
tec1 vs. pbs2	0.2244	0.9872	-0.7628	0.05662	3	3	19.05	38
tec1 vs. msn2	0.2244	1.073	-0.8489	0.05662	3	3	21.2	38
tec1 vs. tor1	0.2244	0.8879	-0.6635	0.05662	3	3	16.57	38
rim101 vs. pho85	0.1001	0.3423	-0.2422	0.05662	3	3	6.049	38
rim101 vs. rtg3	0.1001	0.3306	-0.2305	0.05662	3	3	5.758	38
rim101 vs. spt8	0.1001	0.297	-0.1969	0.05662	3	3	4.917	38
rim101 vs. elp2	0.1001	0.8047	-0.7046	0.05662	3	3	17.6	38
rim101 vs. sin3	0.1001	0.6453	-0.5452	0.05662	3	3	13.62	38
rim101 vs. ras2	0.1001	0.6662	-0.5662	0.05662	3	3	14.14	38
rim101 vs. pea2	0.1001	0.3377	-0.2376	0.05662	3	3	5.935	38
rim101 vs. pho4	0.1001	1.047	-0.9464	0.05662	3	3	23.64	38
rim101 vs. snf1	0.1001	0.581	-0.4809	0.05662	3	3	12.01	38
rim101 vs. slt2	0.1001	0.8987	-0.7986	0.05662	3	3	19.95	38
rim101 vs. sch9	0.1001	0.9179	-0.8178	0.05662	3	3	20.43	38
rim101 vs. pbs2	0.1001	0.9872	-0.8871	0.05662	3	3	22.16	38
rim101 vs. msn2	0.1001	1.073	-0.9732	0.05662	3	3	24.31	38
rim101 vs. tor1	0.1001	0.8879	-0.7878	0.05662	3	3	19.68	38
pho85 vs. rtg3	0.3423	0.3306	0.01164	0.05662	3	3	0.2908	38
pho85 vs. spt8	0.3423	0.297	0.0453	0.05662	3	3	1.131	38
pho85 vs. elp2	0.3423	0.8047	-0.4625	0.05662	3	3	11.55	38
pho85 vs. sin3	0.3423	0.6453	-0.303	0.05662	3	3	7.569	38
pho85 vs. ras2	0.3423	0.6662	-0.324	0.05662	3	3	8.092	38
pho85 vs. pea2	0.3423	0.3377	0.004541	0.05662	3	3	0.1134	38
pho85 vs. pho4	0.3423	1.047	-0.7042	0.05662	3	3	17.59	38
pho85 vs. snf1	0.3423	0.581	-0.2388	0.05662	3	3	5.964	38
pho85 vs. slt2	0.3423	0.8987	-0.5564	0.05662	3	3	13.9	38
pho85 vs. sch9	0.3423	0.9179	-0.5756	0.05662	3	3	14.38	38
pho85 vs. pbs2	0.3423	0.9872	-0.645	0.05662	3	3	16.11	38
pho85 vs. msn2	0.3423	1.073	-0.7311	0.05662	3	3	18.26	38
pho85 vs. tor1	0.3423	0.8879	-0.5456	0.05662	3	3	13.63	38
rtg3 vs. spt8	0.3306	0.297	0.03365	0.05662	3	3	0.8406	38
rtg3 vs. elp2	0.3306	0.8047	-0.4741	0.05662	3	3	11.84	38
rtg3 vs. sin3	0.3306	0.6453	-0.3147	0.05662	3	3	7.86	38
rtg3 vs. ras2	0.3306	0.6662	-0.3356	0.05662	3	3	8.383	38
rtg3 vs. pea2	0.3306	0.3377	-0.007104	0.05662	3	3	0.1774	38
rtg3 vs. pho4	0.3306	1.047	-0.7159	0.05662	3	3	17.88	38
rtg3 vs. snf1	0.3306	0.581	-0.2504	0.05662	3	3	6.254	38
rtg3 vs. slt2	0.3306	0.8987	-0.568	0.05662	3	3	14.19	38
rtg3 vs. sch9	0.3306	0.9179	-0.5873	0.05662	3	3	14.67	38
rtg3 vs. pbs2	0.3306	0.9872	-0.6566	0.05662	3	3	16.4	38
rtg3 vs. msn2	0.3306	1.073	-0.7427	0.05662	3	3	18.55	38
rtg3 vs. tor1	0.3306	0.8879	-0.5573	0.05662	3	3	13.92	38
spt8 vs. elp2	0.297	0.8047	-0.5078	0.05662	3	3	12.68	38
spt8 vs. sin3	0.297	0.6453	-0.3483	0.05662	3	3	8.701	38
spt8 vs. ras2	0.297	0.6662	-0.3693	0.05662	3	3	9.224	38
spt8 vs. pea2	0.297	0.3377	-0.04076	0.05662	3	3	1.018	38
spt8 vs. pho4	0.297	1.047	-0.7495	0.05662	3	3	18.72	38
spt8 vs. snf1	0.297	0.581	-0.2841	0.05662	3	3	7.095	38
spt8 vs. slt2	0.297	0.8987	-0.6017	0.05662	3	3	15.03	38
spt8 vs. sch9	0.297	0.9179	-0.6209	0.05662	3	3	15.51	38
spt8 vs. pbs2	0.297	0.9872	-0.6903	0.05662	3	3	17.24	38
spt8 vs. msn2	0.297	1.073	-0.7764	0.05662	3	3	19.39	38
spt8 vs. tor1	0.297	0.8879	-0.5909	0.05662	3	3	14.76	38
elp2 vs. sin3	0.8047	0.6453	0.1594	0.05662	3	3	3.982	38
elp2 vs. ras2	0.8047	0.6662	0.1385	0.05662	3	3	3.458	38
elp2 vs. pea2	0.8047	0.3377	0.467	0.05662	3	3	11.66	38
elp2 vs. pho4	0.8047	1.047	-0.2418	0.05662	3	3	6.039	38
elp2 vs. snf1	0.8047	0.581	0.2237	0.05662	3	3	5.587	38
elp2 vs. slt2	0.8047	0.8987	-0.09394	0.05662	3	3	2.346	38
elp2 vs. sch9	0.8047	0.9179	-0.1132	0.05662	3	3	2.826	38
elp2 vs. pbs2	0.8047	0.9872	-0.1825	0.05662	3	3	4.559	38
elp2 vs. msn2	0.8047	1.073	-0.2686	0.05662	3	3	6.709	38
elp2 vs. tor1	0.8047	0.8879	-0.08315	0.05662	3	3	2.077	38
sin3 vs. ras2	0.6453	0.6662	-0.02094	0.05662	3	3	0.5231	38
sin3 vs. pea2	0.6453	0.3377	0.3076	0.05662	3	3	7.683	38
sin3 vs. pho4	0.6453	1.047	-0.4012	0.05662	3	3	10.02	38
sin3 vs. snf1	0.6453	0.581	0.06428	0.05662	3	3	1.606	38
sin3 vs. slt2	0.6453	0.8987	-0.2534	0.05662	3	3	6.328	38
sin3 vs. sch9	0.6453	0.9179	-0.2726	0.05662	3	3	6.808	38
sin3 vs. pbs2	0.6453	0.9872	-0.3419	0.05662	3	3	8.541	38
sin3 vs. msn2	0.6453	1.073	-0.428	0.05662	3	3	10.69	38
sin3 vs. tor1	0.6453	0.8879	-0.2426	0.05662	3	3	6.059	38
ras2 vs. pea2	0.6662	0.3377	0.3285	0.05662	3	3	8.206	38
ras2 vs. pho4	0.6662	1.047	-0.3803	0.05662	3	3	9.498	38
ras2 vs. snf1	0.6662	0.581	0.08522	0.05662	3	3	2.129	38
ras2 vs. slt2	0.6662	0.8987	-0.2324	0.05662	3	3	5.805	38
ras2 vs. sch9	0.6662	0.9179	-0.2516	0.05662	3	3	6.285	38
ras2 vs. pbs2	0.6662	0.9872	-0.321	0.05662	3	3	8.018	38
ras2 vs. msn2	0.6662	1.073	-0.4071	0.05662	3	3	10.17	38
ras2 vs. tor1	0.6662	0.8879	-0.2216	0.05662	3	3	5.535	38
pea2 vs. pho4	0.3377	1.047	-0.7088	0.05662	3	3	17.7	38
pea2 vs. snf1	0.3377	0.581	-0.2433	0.05662	3	3	6.077	38
pea2 vs. slt2	0.3377	0.8987	-0.5609	0.05662	3	3	14.01	38
pea2 vs. sch9	0.3377	0.9179	-0.5802	0.05662	3	3	14.49	38
pea2 vs. pbs2	0.3377	0.9872	-0.6495	0.05662	3	3	16.22	38
pea2 vs. msn2	0.3377	1.073	-0.7356	0.05662	3	3	18.37	38
pea2 vs. tor1	0.3377	0.8879	-0.5502	0.05662	3	3	13.74	38
pho4 vs. snf1	1.047	0.581	0.4655	0.05662	3	3	11.63	38
pho4 vs. slt2	1.047	0.8987	0.1478	0.05662	3	3	3.693	38
pho4 vs. sch9	1.047	0.9179	0.1286	0.05662	3	3	3.213	38
pho4 vs. pbs2	1.047	0.9872	0.05926	0.05662	3	3	1.48	38
pho4 vs. msn2	1.047	1.073	-0.02684	0.05662	3	3	0.6703	38
pho4 vs. tor1	1.047	0.8879	0.1586	0.05662	3	3	3.962	38
snf1 vs. slt2	0.581	0.8987	-0.3176	0.05662	3	3	7.933	38
snf1 vs. sch9	0.581	0.9179	-0.3368	0.05662	3	3	8.413	38
snf1 vs. pbs2	0.581	0.9872	-0.4062	0.05662	3	3	10.15	38
snf1 vs. msn2	0.581	1.073	-0.4923	0.05662	3	3	12.3	38
snf1 vs. tor1	0.581	0.8879	-0.3068	0.05662	3	3	7.664	38
slt2 vs. sch9	0.8987	0.9179	-0.01922	0.05662	3	3	0.48	38
slt2 vs. pbs2	0.8987	0.9872	-0.08859	0.05662	3	3	2.213	38
slt2 vs. msn2	0.8987	1.073	-0.1747	0.05662	3	3	4.363	38
slt2 vs. tor1	0.8987	0.8879	0.01079	0.05662	3	3	0.2694	38
sch9 vs. pbs2	0.9179	0.9872	-0.06937	0.05662	3	3	1.733	38
sch9 vs. msn2	0.9179	1.073	-0.1555	0.05662	3	3	3.883	38
sch9 vs. tor1	0.9179	0.8879	0.03	0.05662	3	3	0.7494	38
pbs2 vs. msn2	0.9872	1.073	-0.08609	0.05662	3	3	2.15	38
pbs2 vs. tor1	0.9872	0.8879	0.09937	0.05662	3	3	2.482	38
msn2 vs. tor1	1.073	0.8879	0.1855	0.05662	3	3	4.632	38
sin3 vs. msn2	0.6453	1.073	-0.428	0.05871	3	3	10.31	40
sin3 vs. tor1	0.6453	0.8879	-0.2426	0.05871	3	3	5.843	40
ras2 vs. pea2	0.6662	0.3377	0.3285	0.05871	3	3	7.914	40
ras2 vs. pho4	0.6662	1.047	-0.3803	0.05871	3	3	9.16	40
ras2 vs. snf1	0.6662	0.581	0.08522	0.05871	3	3	2.053	40
ras2 vs. slt2	0.6662	0.8987	-0.2324	0.05871	3	3	5.598	40
ras2 vs. sch9	0.6662	0.9179	-0.2516	0.05871	3	3	6.061	40
ras2 vs. pbs2	0.6662	0.9872	-0.321	0.05871	3	3	7.732	40
ras2 vs. msn2	0.6662	1.073	-0.4071	0.05871	3	3	9.806	40
ras2 vs. tor1	0.6662	0.8879	-0.2216	0.05871	3	3	5.339	40
pea2 vs. pho4	0.3377	1.047	-0.7088	0.05871	3	3	17.07	40
pea2 vs. snf1	0.3377	0.581	-0.2433	0.05871	3	3	5.861	40
pea2 vs. slt2	0.3377	0.8987	-0.5609	0.05871	3	3	13.51	40
pea2 vs. sch9	0.3377	0.9179	-0.5802	0.05871	3	3	13.98	40
pea2 vs. pbs2	0.3377	0.9872	-0.6495	0.05871	3	3	15.65	40
pea2 vs. msn2	0.3377	1.073	-0.7356	0.05871	3	3	17.72	40
pea2 vs. tor1	0.3377	0.8879	-0.5502	0.05871	3	3	13.25	40
pho4 vs. snf1	1.047	0.581	0.4655	0.05871	3	3	11.21	40
pho4 vs. slt2	1.047	0.8987	0.1478	0.05871	3	3	3.561	40
pho4 vs. sch9	1.047	0.9179	0.1286	0.05871	3	3	3.099	40
pho4 vs. pbs2	1.047	0.9872	0.05926	0.05871	3	3	1.427	40
pho4 vs. msn2	1.047	1.073	-0.02684	0.05871	3	3	0.6464	40
pho4 vs. tor1	1.047	0.8879	0.1586	0.05871	3	3	3.821	40
snf1 vs. slt2	0.581	0.8987	-0.3176	0.05871	3	3	7.651	40
snf1 vs. sch9	0.581	0.9179	-0.3368	0.05871	3	3	8.114	40
snf1 vs. pbs2	0.581	0.9872	-0.4062	0.05871	3	3	9.785	40
snf1 vs. msn2	0.581	1.073	-0.4923	0.05871	3	3	11.86	40
snf1 vs. tor1	0.581	0.8879	-0.3068	0.05871	3	3	7.391	40
slt2 vs. sch9	0.8987	0.9179	-0.01922	0.05871	3	3	0.4629	40
slt2 vs. pbs2	0.8987	0.9872	-0.08859	0.05871	3	3	2.134	40
slt2 vs. msn2	0.8987	1.073	-0.1747	0.05871	3	3	4.208	40
slt2 vs. tor1	0.8987	0.8879	0.01079	0.05871	3	3	0.2598	40
sch9 vs. pbs2	0.9179	0.9872	-0.06937	0.05871	3	3	1.671	40
sch9 vs. msn2	0.9179	1.073	-0.1555	0.05871	3	3	3.745	40
sch9 vs. tor1	0.9179	0.8879	0.03	0.05871	3	3	0.7227	40
pbs2 vs. msn2	0.9872	1.073	-0.08609	0.05871	3	3	2.074	40
pbs2 vs. tor1	0.9872	0.8879	0.09937	0.05871	3	3	2.394	40
msn2 vs. tor1	1.073	0.8879	0.1855	0.05871	3	3	4.468	40

## Sheet: SD
Mutant vs Mutant comparisons							KEY
Number of families	1						a =	statistical test used
Number of comparisons per family	171						b =	mean difference between comparisons
Alpha	0.05						c =	confidence interval of difference
a	b	c	d	e	f	g	d =	signficance threshold met
Tukey's multiple comparisons test	Mean Diff.	95.00% CI of diff.	Below threshold?	Summary	Adjusted P Value	Comparisons	e =	(ns) > 0.05, (*) < 0.05, (**) < 0.01, (***) < 0.001, (****) < 0.0001
flo11 vs. opi1	0	-0.5222 to 0.5222	No	ns	>0.9999	B-C	f =	Adjusted P Value for multiple comparisons
flo11 vs. bud8	-0.1053	-0.6274 to 0.4169	No	ns	>0.9999	B-D	g =	Comparisons
flo11 vs. tec1	-0.388	-0.9101 to 0.1342	No	ns	0.3734	B-E
flo11 vs. rim101	0	-0.5222 to 0.5222	No	ns	>0.9999	B-F
flo11 vs. pho85	-1.41	-1.933 to -0.8883	Yes	****	<0.0001	B-G
flo11 vs. rtg3	-0.6355	-1.158 to -0.1133	Yes	**	0.0056	B-H
flo11 vs. spt8	-0.3393	-0.8614 to 0.1829	No	ns	0.6024	B-I
flo11 vs. elp2	-0.7013	-1.223 to -0.1791	Yes	**	0.0014	B-J
flo11 vs. sin3	-1.437	-1.960 to -0.9152	Yes	****	<0.0001	B-K
flo11 vs. ras2	-0.5525	-1.075 to -0.03032	Yes	*	0.0287	B-L
flo11 vs. pea2	-0.1655	-0.6877 to 0.3567	No	ns	0.9991	B-M
flo11 vs. pho4	-0.8656	-1.388 to -0.3435	Yes	****	<0.0001	B-N
flo11 vs. snf1	-0.5484	-1.071 to -0.02619	Yes	*	0.031	B-O
flo11 vs. slt2	-1.174	-1.696 to -0.6516	Yes	****	<0.0001	B-P
flo11 vs. sch9	-1.208	-1.730 to -0.6855	Yes	****	<0.0001	B-Q
flo11 vs. pbs2	-1.07	-1.592 to -0.5476	Yes	****	<0.0001	B-R
flo11 vs. msn2	-0.8838	-1.406 to -0.3616	Yes	****	<0.0001	B-S
flo11 vs. tor1	-1.818	-2.340 to -1.296	Yes	****	<0.0001	B-T
opi1 vs. bud8	-0.1053	-0.6274 to 0.4169	No	ns	>0.9999	C-D
opi1 vs. tec1	-0.388	-0.9101 to 0.1342	No	ns	0.3734	C-E
opi1 vs. rim101	0	-0.5222 to 0.5222	No	ns	>0.9999	C-F
opi1 vs. pho85	-1.41	-1.933 to -0.8883	Yes	****	<0.0001	C-G
opi1 vs. rtg3	-0.6355	-1.158 to -0.1133	Yes	**	0.0056	C-H
opi1 vs. spt8	-0.3393	-0.8614 to 0.1829	No	ns	0.6024	C-I
opi1 vs. elp2	-0.7013	-1.223 to -0.1791	Yes	**	0.0014	C-J
opi1 vs. sin3	-1.437	-1.960 to -0.9152	Yes	****	<0.0001	C-K
opi1 vs. ras2	-0.5525	-1.075 to -0.03032	Yes	*	0.0287	C-L
opi1 vs. pea2	-0.1655	-0.6877 to 0.3567	No	ns	0.9991	C-M
opi1 vs. pho4	-0.8656	-1.388 to -0.3435	Yes	****	<0.0001	C-N
opi1 vs. snf1	-0.5484	-1.071 to -0.02619	Yes	*	0.031	C-O
opi1 vs. slt2	-1.174	-1.696 to -0.6516	Yes	****	<0.0001	C-P
opi1 vs. sch9	-1.208	-1.730 to -0.6855	Yes	****	<0.0001	C-Q
opi1 vs. pbs2	-1.07	-1.592 to -0.5476	Yes	****	<0.0001	C-R
opi1 vs. msn2	-0.8838	-1.406 to -0.3616	Yes	****	<0.0001	C-S
opi1 vs. tor1	-1.818	-2.340 to -1.296	Yes	****	<0.0001	C-T
bud8 vs. tec1	-0.2827	-0.8049 to 0.2395	No	ns	0.8491	D-E
bud8 vs. rim101	0.1053	-0.4169 to 0.6274	No	ns	>0.9999	D-F
bud8 vs. pho85	-1.305	-1.827 to -0.7831	Yes	****	<0.0001	D-G
bud8 vs. rtg3	-0.5303	-1.052 to -0.008079	Yes	*	0.0432	D-H
bud8 vs. spt8	-0.234	-0.7562 to 0.2882	No	ns	0.9646	D-I
bud8 vs. elp2	-0.596	-1.118 to -0.07387	Yes	*	0.0124	D-J
bud8 vs. sin3	-1.332	-1.854 to -0.8100	Yes	****	<0.0001	D-K
bud8 vs. ras2	-0.4472	-0.9694 to 0.07494	No	ns	0.1709	D-L
bud8 vs. pea2	-0.06024	-0.5824 to 0.4619	No	ns	>0.9999	D-M
bud8 vs. pho4	-0.7604	-1.283 to -0.2382	Yes	***	0.0004	D-N
bud8 vs. snf1	-0.4431	-0.9653 to 0.07907	No	ns	0.1816	D-O
bud8 vs. slt2	-1.069	-1.591 to -0.5464	Yes	****	<0.0001	D-P
bud8 vs. sch9	-1.102	-1.625 to -0.5803	Yes	****	<0.0001	D-Q
bud8 vs. pbs2	-0.9645	-1.487 to -0.4424	Yes	****	<0.0001	D-R
bud8 vs. msn2	-0.7785	-1.301 to -0.2563	Yes	***	0.0003	D-S
bud8 vs. tor1	-1.713	-2.235 to -1.191	Yes	****	<0.0001	D-T
tec1 vs. rim101	0.388	-0.1342 to 0.9101	No	ns	0.3734	E-F
tec1 vs. pho85	-1.023	-1.545 to -0.5004	Yes	****	<0.0001	E-G
tec1 vs. rtg3	-0.2475	-0.7697 to 0.2746	No	ns	0.9429	E-H
tec1 vs. spt8	0.04871	-0.4735 to 0.5709	No	ns	>0.9999	E-I
tec1 vs. elp2	-0.3133	-0.8355 to 0.2088	No	ns	0.7256	E-J
tec1 vs. sin3	-1.049	-1.572 to -0.5272	Yes	****	<0.0001	E-K
tec1 vs. ras2	-0.1645	-0.6867 to 0.3577	No	ns	0.9992	E-L
tec1 vs. pea2	0.2225	-0.2997 to 0.7446	No	ns	0.9777	E-M
tec1 vs. pho4	-0.4777	-0.9998 to 0.04451	No	ns	0.1067	E-N
tec1 vs. snf1	-0.1604	-0.6826 to 0.3618	No	ns	0.9994	E-O
tec1 vs. slt2	-0.7858	-1.308 to -0.2637	Yes	***	0.0002	E-P
tec1 vs. sch9	-0.8197	-1.342 to -0.2975	Yes	***	0.0001	E-Q
tec1 vs. pbs2	-0.6818	-1.204 to -0.1596	Yes	**	0.0021	E-R
tec1 vs. msn2	-0.4958	-1.018 to 0.02639	No	ns	0.0791	E-S
tec1 vs. tor1	-1.43	-1.952 to -0.9081	Yes	****	<0.0001	E-T
rim101 vs. pho85	-1.41	-1.933 to -0.8883	Yes	****	<0.0001	F-G
rim101 vs. rtg3	-0.6355	-1.158 to -0.1133	Yes	**	0.0056	F-H
rim101 vs. spt8	-0.3393	-0.8614 to 0.1829	No	ns	0.6024	F-I
rim101 vs. elp2	-0.7013	-1.223 to -0.1791	Yes	**	0.0014	F-J
rim101 vs. sin3	-1.437	-1.960 to -0.9152	Yes	****	<0.0001	F-K
rim101 vs. ras2	-0.5525	-1.075 to -0.03032	Yes	*	0.0287	F-L
rim101 vs. pea2	-0.1655	-0.6877 to 0.3567	No	ns	0.9991	F-M
rim101 vs. pho4	-0.8656	-1.388 to -0.3435	Yes	****	<0.0001	F-N
rim101 vs. snf1	-0.5484	-1.071 to -0.02619	Yes	*	0.031	F-O
rim101 vs. slt2	-1.174	-1.696 to -0.6516	Yes	****	<0.0001	F-P
rim101 vs. sch9	-1.208	-1.730 to -0.6855	Yes	****	<0.0001	F-Q
rim101 vs. pbs2	-1.07	-1.592 to -0.5476	Yes	****	<0.0001	F-R
rim101 vs. msn2	-0.8838	-1.406 to -0.3616	Yes	****	<0.0001	F-S
rim101 vs. tor1	-1.818	-2.340 to -1.296	Yes	****	<0.0001	F-T
pho85 vs. rtg3	0.775	0.2528 to 1.297	Yes	***	0.0003	G-H
pho85 vs. spt8	1.071	0.5491 to 1.593	Yes	****	<0.0001	G-I
pho85 vs. elp2	0.7092	0.1870 to 1.231	Yes	**	0.0012	G-J
pho85 vs. sin3	-0.0269	-0.5491 to 0.4953	No	ns	>0.9999	G-K
pho85 vs. ras2	0.858	0.3358 to 1.380	Yes	****	<0.0001	G-L
pho85 vs. pea2	1.245	0.7228 to 1.767	Yes	****	<0.0001	G-M
pho85 vs. pho4	0.5449	0.02269 to 1.067	Yes	*	0.0331	G-N
pho85 vs. snf1	0.8621	0.3400 to 1.384	Yes	****	<0.0001	G-O
pho85 vs. slt2	0.2367	-0.2855 to 0.7589	No	ns	0.9608	G-P
pho85 vs. sch9	0.2028	-0.3194 to 0.7250	No	ns	0.9911	G-Q
pho85 vs. pbs2	0.3407	-0.1815 to 0.8629	No	ns	0.5954	G-R
pho85 vs. msn2	0.5267	0.004573 to 1.049	Yes	*	0.0461	G-S
pho85 vs. tor1	-0.4077	-0.9299 to 0.1145	No	ns	0.2944	G-T
rtg3 vs. spt8	0.2963	-0.2259 to 0.8184	No	ns	0.7986	H-I
rtg3 vs. elp2	-0.06579	-0.5880 to 0.4564	No	ns	>0.9999	H-J
rtg3 vs. sin3	-0.8019	-1.324 to -0.2797	Yes	***	0.0002	H-K
rtg3 vs. ras2	0.08302	-0.4392 to 0.6052	No	ns	>0.9999	H-L
rtg3 vs. pea2	0.47	-0.05216 to 0.9922	No	ns	0.1206	H-M
rtg3 vs. pho4	-0.2301	-0.7523 to 0.2921	No	ns	0.9695	H-N
rtg3 vs. snf1	0.08715	-0.4350 to 0.6093	No	ns	>0.9999	H-O
rtg3 vs. slt2	-0.5383	-1.060 to -0.01611	Yes	*	0.0374	H-P
rtg3 vs. sch9	-0.5722	-1.094 to -0.05001	Yes	*	0.0197	H-Q
rtg3 vs. pbs2	-0.4343	-0.9565 to 0.08789	No	ns	0.2061	H-R
rtg3 vs. msn2	-0.2482	-0.7704 to 0.2739	No	ns	0.9416	H-S
rtg3 vs. tor1	-1.183	-1.705 to -0.6605	Yes	****	<0.0001	H-T
spt8 vs. elp2	-0.362	-0.8842 to 0.1601	No	ns	0.4916	I-J
spt8 vs. sin3	-1.098	-1.620 to -0.5760	Yes	****	<0.0001	I-K
spt8 vs. ras2	-0.2132	-0.7354 to 0.3089	No	ns	0.9852	I-L
spt8 vs. pea2	0.1738	-0.3484 to 0.6959	No	ns	0.9984	I-M
spt8 vs. pho4	-0.5264	-1.049 to -0.004201	Yes	*	0.0464	I-N
spt8 vs. snf1	-0.2091	-0.7313 to 0.3131	No	ns	0.9878	I-O
spt8 vs. slt2	-0.8345	-1.357 to -0.3124	Yes	****	<0.0001	I-P
spt8 vs. sch9	-0.8684	-1.391 to -0.3463	Yes	****	<0.0001	I-Q
spt8 vs. pbs2	-0.7305	-1.253 to -0.2084	Yes	***	0.0007	I-R
spt8 vs. msn2	-0.5445	-1.067 to -0.02232	Yes	*	0.0333	I-S
spt8 vs. tor1	-1.479	-2.001 to -0.9568	Yes	****	<0.0001	I-T
elp2 vs. sin3	-0.7361	-1.258 to -0.2139	Yes	***	0.0007	J-K
elp2 vs. ras2	0.1488	-0.3734 to 0.6710	No	ns	0.9998	J-L
elp2 vs. pea2	0.5358	0.01363 to 1.058	Yes	*	0.0391	J-M
elp2 vs. pho4	-0.1643	-0.6865 to 0.3578	No	ns	0.9992	J-N
elp2 vs. snf1	0.1529	-0.3692 to 0.6751	No	ns	0.9997	J-O
elp2 vs. slt2	-0.4725	-0.9947 to 0.04967	No	ns	0.1159	J-P
elp2 vs. sch9	-0.5064	-1.029 to 0.01578	No	ns	0.066	J-Q
elp2 vs. pbs2	-0.3685	-0.8907 to 0.1537	No	ns	0.461	J-R
elp2 vs. msn2	-0.1825	-0.7046 to 0.3397	No	ns	0.9972	J-S
elp2 vs. tor1	-1.117	-1.639 to -0.5947	Yes	****	<0.0001	J-T
sin3 vs. ras2	0.8849	0.3627 to 1.407	Yes	****	<0.0001	K-L
sin3 vs. pea2	1.272	0.7497 to 1.794	Yes	****	<0.0001	K-M
sin3 vs. pho4	0.5718	0.04958 to 1.094	Yes	*	0.0199	K-N
sin3 vs. snf1	0.889	0.3669 to 1.411	Yes	****	<0.0001	K-O
sin3 vs. slt2	0.2636	-0.2586 to 0.7858	No	ns	0.907	K-P
sin3 vs. sch9	0.2297	-0.2925 to 0.7519	No	ns	0.97	K-Q
sin3 vs. pbs2	0.3676	-0.1546 to 0.8898	No	ns	0.4652	K-R
sin3 vs. msn2	0.5536	0.03147 to 1.076	Yes	*	0.0281	K-S
sin3 vs. tor1	-0.3808	-0.9030 to 0.1414	No	ns	0.4047	K-T
ras2 vs. pea2	0.387	-0.1352 to 0.9092	No	ns	0.3776	L-M
ras2 vs. pho4	-0.3131	-0.8353 to 0.2090	No	ns	0.7265	L-N
ras2 vs. snf1	0.004134	-0.5180 to 0.5263	No	ns	>0.9999	L-O
ras2 vs. slt2	-0.6213	-1.143 to -0.09913	Yes	**	0.0075	L-P
ras2 vs. sch9	-0.6552	-1.177 to -0.1330	Yes	**	0.0037	L-Q
ras2 vs. pbs2	-0.5173	-1.039 to 0.004873	No	ns	0.0545	L-R
ras2 vs. msn2	-0.3313	-0.8534 to 0.1909	No	ns	0.6414	L-S
ras2 vs. tor1	-1.266	-1.788 to -0.7435	Yes	****	<0.0001	L-T
pea2 vs. pho4	-0.7001	-1.222 to -0.1780	Yes	**	0.0014	M-N
pea2 vs. snf1	-0.3829	-0.9050 to 0.1393	No	ns	0.3956	M-O
pea2 vs. slt2	-1.008	-1.530 to -0.4861	Yes	****	<0.0001	M-P
pea2 vs. sch9	-1.042	-1.564 to -0.5200	Yes	****	<0.0001	M-Q
pea2 vs. pbs2	-0.9043	-1.426 to -0.3821	Yes	****	<0.0001	M-R
pea2 vs. msn2	-0.7183	-1.240 to -0.1961	Yes	***	0.001	M-S
pea2 vs. tor1	-1.653	-2.175 to -1.131	Yes	****	<0.0001	M-T
pho4 vs. snf1	0.3173	-0.2049 to 0.8394	No	ns	0.7076	N-O
pho4 vs. slt2	-0.3082	-0.8303 to 0.2140	No	ns	0.7486	N-P
pho4 vs. sch9	-0.3421	-0.8642 to 0.1801	No	ns	0.5887	N-Q
pho4 vs. pbs2	-0.2042	-0.7263 to 0.3180	No	ns	0.9905	N-R
pho4 vs. msn2	-0.01812	-0.5403 to 0.5041	No	ns	>0.9999	N-S
pho4 vs. tor1	-0.9526	-1.475 to -0.4304	Yes	****	<0.0001	N-T
snf1 vs. slt2	-0.6254	-1.148 to -0.1033	Yes	**	0.0069	O-P
snf1 vs. sch9	-0.6593	-1.182 to -0.1372	Yes	**	0.0034	O-Q
snf1 vs. pbs2	-0.5214	-1.044 to 0.0007398	No	ns	0.0507	O-R
snf1 vs. msn2	-0.3354	-0.8576 to 0.1868	No	ns	0.6213	O-S
snf1 vs. tor1	-1.27	-1.792 to -0.7477	Yes	****	<0.0001	O-T
slt2 vs. sch9	-0.03389	-0.5561 to 0.4883	No	ns	>0.9999	P-Q
slt2 vs. pbs2	0.104	-0.4182 to 0.6262	No	ns	>0.9999	P-R
slt2 vs. msn2	0.29	-0.2321 to 0.8122	No	ns	0.8226	P-S
slt2 vs. tor1	-0.6444	-1.167 to -0.1222	Yes	**	0.0046	P-T
sch9 vs. pbs2	0.1379	-0.3843 to 0.6601	No	ns	>0.9999	Q-R
sch9 vs. msn2	0.3239	-0.1982 to 0.8461	No	ns	0.6764	Q-S
sch9 vs. tor1	-0.6105	-1.133 to -0.08834	Yes	**	0.0093	Q-T
pbs2 vs. msn2	0.186	-0.3361 to 0.7082	No	ns	0.9965	R-S
pbs2 vs. tor1	-0.7484	-1.271 to -0.2262	Yes	***	0.0005	R-T
msn2 vs. tor1	-0.9345	-1.457 to -0.4123	Yes	****	<0.0001	S-T
Test details	Mean 1	Mean 2	Mean Diff.	SE of diff.	n1	n2	q	DF
flo11 vs. opi1	0	0	0	0.1385	3	3	0	38
flo11 vs. bud8	0	0.1053	-0.1053	0.1385	3	3	1.075	38
flo11 vs. tec1	0	0.388	-0.388	0.1385	3	3	3.961	38
flo11 vs. rim101	0	0	0	0.1385	3	3	0	38
flo11 vs. pho85	0	1.41	-1.41	0.1385	3	3	14.4	38
flo11 vs. rtg3	0	0.6355	-0.6355	0.1385	3	3	6.489	38
flo11 vs. spt8	0	0.3393	-0.3393	0.1385	3	3	3.464	38
flo11 vs. elp2	0	0.7013	-0.7013	0.1385	3	3	7.16	38
flo11 vs. sin3	0	1.437	-1.437	0.1385	3	3	14.68	38
flo11 vs. ras2	0	0.5525	-0.5525	0.1385	3	3	5.641	38
flo11 vs. pea2	0	0.1655	-0.1655	0.1385	3	3	1.69	38
flo11 vs. pho4	0	0.8656	-0.8656	0.1385	3	3	8.838	38
flo11 vs. snf1	0	0.5484	-0.5484	0.1385	3	3	5.599	38
flo11 vs. slt2	0	1.174	-1.174	0.1385	3	3	11.98	38
flo11 vs. sch9	0	1.208	-1.208	0.1385	3	3	12.33	38
flo11 vs. pbs2	0	1.07	-1.07	0.1385	3	3	10.92	38
flo11 vs. msn2	0	0.8838	-0.8838	0.1385	3	3	9.023	38
flo11 vs. tor1	0	1.818	-1.818	0.1385	3	3	18.56	38
opi1 vs. bud8	0	0.1053	-0.1053	0.1385	3	3	1.075	38
opi1 vs. tec1	0	0.388	-0.388	0.1385	3	3	3.961	38
opi1 vs. rim101	0	0	0	0.1385	3	3	0	38
opi1 vs. pho85	0	1.41	-1.41	0.1385	3	3	14.4	38
opi1 vs. rtg3	0	0.6355	-0.6355	0.1385	3	3	6.489	38
opi1 vs. spt8	0	0.3393	-0.3393	0.1385	3	3	3.464	38
opi1 vs. elp2	0	0.7013	-0.7013	0.1385	3	3	7.16	38
opi1 vs. sin3	0	1.437	-1.437	0.1385	3	3	14.68	38
opi1 vs. ras2	0	0.5525	-0.5525	0.1385	3	3	5.641	38
opi1 vs. pea2	0	0.1655	-0.1655	0.1385	3	3	1.69	38
opi1 vs. pho4	0	0.8656	-0.8656	0.1385	3	3	8.838	38
opi1 vs. snf1	0	0.5484	-0.5484	0.1385	3	3	5.599	38
opi1 vs. slt2	0	1.174	-1.174	0.1385	3	3	11.98	38
opi1 vs. sch9	0	1.208	-1.208	0.1385	3	3	12.33	38
opi1 vs. pbs2	0	1.07	-1.07	0.1385	3	3	10.92	38
opi1 vs. msn2	0	0.8838	-0.8838	0.1385	3	3	9.023	38
opi1 vs. tor1	0	1.818	-1.818	0.1385	3	3	18.56	38
bud8 vs. tec1	0.1053	0.388	-0.2827	0.1385	3	3	2.886	38
bud8 vs. rim101	0.1053	0	0.1053	0.1385	3	3	1.075	38
bud8 vs. pho85	0.1053	1.41	-1.305	0.1385	3	3	13.33	38
bud8 vs. rtg3	0.1053	0.6355	-0.5303	0.1385	3	3	5.414	38
bud8 vs. spt8	0.1053	0.3393	-0.234	0.1385	3	3	2.389	38
bud8 vs. elp2	0.1053	0.7013	-0.596	0.1385	3	3	6.086	38
bud8 vs. sin3	0.1053	1.437	-1.332	0.1385	3	3	13.6	38
bud8 vs. ras2	0.1053	0.5525	-0.4472	0.1385	3	3	4.566	38
bud8 vs. pea2	0.1053	0.1655	-0.06024	0.1385	3	3	0.615	38
bud8 vs. pho4	0.1053	0.8656	-0.7604	0.1385	3	3	7.763	38
bud8 vs. snf1	0.1053	0.5484	-0.4431	0.1385	3	3	4.524	38
bud8 vs. slt2	0.1053	1.174	-1.069	0.1385	3	3	10.91	38
bud8 vs. sch9	0.1053	1.208	-1.102	0.1385	3	3	11.26	38
bud8 vs. pbs2	0.1053	1.07	-0.9645	0.1385	3	3	9.848	38
bud8 vs. msn2	0.1053	0.8838	-0.7785	0.1385	3	3	7.948	38
bud8 vs. tor1	0.1053	1.818	-1.713	0.1385	3	3	17.49	38
tec1 vs. rim101	0.388	0	0.388	0.1385	3	3	3.961	38
tec1 vs. pho85	0.388	1.41	-1.023	0.1385	3	3	10.44	38
tec1 vs. rtg3	0.388	0.6355	-0.2475	0.1385	3	3	2.527	38
tec1 vs. spt8	0.388	0.3393	0.04871	0.1385	3	3	0.4973	38
tec1 vs. elp2	0.388	0.7013	-0.3133	0.1385	3	3	3.199	38
tec1 vs. sin3	0.388	1.437	-1.049	0.1385	3	3	10.71	38
tec1 vs. ras2	0.388	0.5525	-0.1645	0.1385	3	3	1.68	38
tec1 vs. pea2	0.388	0.1655	0.2225	0.1385	3	3	2.271	38
tec1 vs. pho4	0.388	0.8656	-0.4777	0.1385	3	3	4.877	38
tec1 vs. snf1	0.388	0.5484	-0.1604	0.1385	3	3	1.638	38
tec1 vs. slt2	0.388	1.174	-0.7858	0.1385	3	3	8.023	38
tec1 vs. sch9	0.388	1.208	-0.8197	0.1385	3	3	8.369	38
tec1 vs. pbs2	0.388	1.07	-0.6818	0.1385	3	3	6.961	38
tec1 vs. msn2	0.388	0.8838	-0.4958	0.1385	3	3	5.062	38
tec1 vs. tor1	0.388	1.818	-1.43	0.1385	3	3	14.6	38
rim101 vs. pho85	0	1.41	-1.41	0.1385	3	3	14.4	38
rim101 vs. rtg3	0	0.6355	-0.6355	0.1385	3	3	6.489	38
rim101 vs. spt8	0	0.3393	-0.3393	0.1385	3	3	3.464	38
rim101 vs. elp2	0	0.7013	-0.7013	0.1385	3	3	7.16	38
rim101 vs. sin3	0	1.437	-1.437	0.1385	3	3	14.68	38
rim101 vs. ras2	0	0.5525	-0.5525	0.1385	3	3	5.641	38
rim101 vs. pea2	0	0.1655	-0.1655	0.1385	3	3	1.69	38
rim101 vs. pho4	0	0.8656	-0.8656	0.1385	3	3	8.838	38
rim101 vs. snf1	0	0.5484	-0.5484	0.1385	3	3	5.599	38
rim101 vs. slt2	0	1.174	-1.174	0.1385	3	3	11.98	38
rim101 vs. sch9	0	1.208	-1.208	0.1385	3	3	12.33	38
rim101 vs. pbs2	0	1.07	-1.07	0.1385	3	3	10.92	38
rim101 vs. msn2	0	0.8838	-0.8838	0.1385	3	3	9.023	38
rim101 vs. tor1	0	1.818	-1.818	0.1385	3	3	18.56	38
pho85 vs. rtg3	1.41	0.6355	0.775	0.1385	3	3	7.913	38
pho85 vs. spt8	1.41	0.3393	1.071	0.1385	3	3	10.94	38
pho85 vs. elp2	1.41	0.7013	0.7092	0.1385	3	3	7.241	38
pho85 vs. sin3	1.41	1.437	-0.0269	0.1385	3	3	0.2746	38
pho85 vs. ras2	1.41	0.5525	0.858	0.1385	3	3	8.76	38
pho85 vs. pea2	1.41	0.1655	1.245	0.1385	3	3	12.71	38
pho85 vs. pho4	1.41	0.8656	0.5449	0.1385	3	3	5.563	38
pho85 vs. snf1	1.41	0.5484	0.8621	0.1385	3	3	8.802	38
pho85 vs. slt2	1.41	1.174	0.2367	0.1385	3	3	2.417	38
pho85 vs. sch9	1.41	1.208	0.2028	0.1385	3	3	2.071	38
pho85 vs. pbs2	1.41	1.07	0.3407	0.1385	3	3	3.479	38
pho85 vs. msn2	1.41	0.8838	0.5267	0.1385	3	3	5.378	38
pho85 vs. tor1	1.41	1.818	-0.4077	0.1385	3	3	4.163	38
rtg3 vs. spt8	0.6355	0.3393	0.2963	0.1385	3	3	3.025	38
rtg3 vs. elp2	0.6355	0.7013	-0.06579	0.1385	3	3	0.6717	38
rtg3 vs. sin3	0.6355	1.437	-0.8019	0.1385	3	3	8.187	38
rtg3 vs. ras2	0.6355	0.5525	0.08302	0.1385	3	3	0.8476	38
rtg3 vs. pea2	0.6355	0.1655	0.47	0.1385	3	3	4.799	38
rtg3 vs. pho4	0.6355	0.8656	-0.2301	0.1385	3	3	2.35	38
rtg3 vs. snf1	0.6355	0.5484	0.08715	0.1385	3	3	0.8898	38
rtg3 vs. slt2	0.6355	1.174	-0.5383	0.1385	3	3	5.496	38
rtg3 vs. sch9	0.6355	1.208	-0.5722	0.1385	3	3	5.842	38
rtg3 vs. pbs2	0.6355	1.07	-0.4343	0.1385	3	3	4.434	38
rtg3 vs. msn2	0.6355	0.8838	-0.2482	0.1385	3	3	2.534	38
rtg3 vs. tor1	0.6355	1.818	-1.183	0.1385	3	3	12.08	38
spt8 vs. elp2	0.3393	0.7013	-0.362	0.1385	3	3	3.696	38
spt8 vs. sin3	0.3393	1.437	-1.098	0.1385	3	3	11.21	38
spt8 vs. ras2	0.3393	0.5525	-0.2132	0.1385	3	3	2.177	38
spt8 vs. pea2	0.3393	0.1655	0.1738	0.1385	3	3	1.774	38
spt8 vs. pho4	0.3393	0.8656	-0.5264	0.1385	3	3	5.374	38
spt8 vs. snf1	0.3393	0.5484	-0.2091	0.1385	3	3	2.135	38
spt8 vs. slt2	0.3393	1.174	-0.8345	0.1385	3	3	8.521	38
spt8 vs. sch9	0.3393	1.208	-0.8684	0.1385	3	3	8.867	38
spt8 vs. pbs2	0.3393	1.07	-0.7305	0.1385	3	3	7.459	38
spt8 vs. msn2	0.3393	0.8838	-0.5445	0.1385	3	3	5.559	38
spt8 vs. tor1	0.3393	1.818	-1.479	0.1385	3	3	15.1	38
elp2 vs. sin3	0.7013	1.437	-0.7361	0.1385	3	3	7.515	38
elp2 vs. ras2	0.7013	0.5525	0.1488	0.1385	3	3	1.519	38
elp2 vs. pea2	0.7013	0.1655	0.5358	0.1385	3	3	5.47	38
elp2 vs. pho4	0.7013	0.8656	-0.1643	0.1385	3	3	1.678	38
elp2 vs. snf1	0.7013	0.5484	0.1529	0.1385	3	3	1.562	38
elp2 vs. slt2	0.7013	1.174	-0.4725	0.1385	3	3	4.824	38
elp2 vs. sch9	0.7013	1.208	-0.5064	0.1385	3	3	5.17	38
elp2 vs. pbs2	0.7013	1.07	-0.3685	0.1385	3	3	3.762	38
elp2 vs. msn2	0.7013	0.8838	-0.1825	0.1385	3	3	1.863	38
elp2 vs. tor1	0.7013	1.818	-1.117	0.1385	3	3	11.4	38
sin3 vs. ras2	1.437	0.5525	0.8849	0.1385	3	3	9.035	38
sin3 vs. pea2	1.437	0.1655	1.272	0.1385	3	3	12.99	38
sin3 vs. pho4	1.437	0.8656	0.5718	0.1385	3	3	5.838	38
sin3 vs. snf1	1.437	0.5484	0.889	0.1385	3	3	9.077	38
sin3 vs. slt2	1.437	1.174	0.2636	0.1385	3	3	2.691	38
sin3 vs. sch9	1.437	1.208	0.2297	0.1385	3	3	2.345	38
sin3 vs. pbs2	1.437	1.07	0.3676	0.1385	3	3	3.753	38
sin3 vs. msn2	1.437	0.8838	0.5536	0.1385	3	3	5.653	38
sin3 vs. tor1	1.437	1.818	-0.3808	0.1385	3	3	3.888	38
ras2 vs. pea2	0.5525	0.1655	0.387	0.1385	3	3	3.951	38
ras2 vs. pho4	0.5525	0.8656	-0.3131	0.1385	3	3	3.197	38
ras2 vs. snf1	0.5525	0.5484	0.004134	0.1385	3	3	0.0422	38
ras2 vs. slt2	0.5525	1.174	-0.6213	0.1385	3	3	6.343	38
ras2 vs. sch9	0.5525	1.208	-0.6552	0.1385	3	3	6.69	38
ras2 vs. pbs2	0.5525	1.07	-0.5173	0.1385	3	3	5.282	38
ras2 vs. msn2	0.5525	0.8838	-0.3313	0.1385	3	3	3.382	38
ras2 vs. tor1	0.5525	1.818	-1.266	0.1385	3	3	12.92	38
pea2 vs. pho4	0.1655	0.8656	-0.7001	0.1385	3	3	7.148	38
pea2 vs. snf1	0.1655	0.5484	-0.3829	0.1385	3	3	3.909	38
pea2 vs. slt2	0.1655	1.174	-1.008	0.1385	3	3	10.29	38
pea2 vs. sch9	0.1655	1.208	-1.042	0.1385	3	3	10.64	38
pea2 vs. pbs2	0.1655	1.07	-0.9043	0.1385	3	3	9.233	38
pea2 vs. msn2	0.1655	0.8838	-0.7183	0.1385	3	3	7.333	38
pea2 vs. tor1	0.1655	1.818	-1.653	0.1385	3	3	16.87	38
pho4 vs. snf1	0.8656	0.5484	0.3173	0.1385	3	3	3.239	38
pho4 vs. slt2	0.8656	1.174	-0.3082	0.1385	3	3	3.146	38
pho4 vs. sch9	0.8656	1.208	-0.3421	0.1385	3	3	3.492	38
pho4 vs. pbs2	0.8656	1.07	-0.2042	0.1385	3	3	2.084	38
pho4 vs. msn2	0.8656	0.8838	-0.01812	0.1385	3	3	0.185	38
pho4 vs. tor1	0.8656	1.818	-0.9526	0.1385	3	3	9.726	38
snf1 vs. slt2	0.5484	1.174	-0.6254	0.1385	3	3	6.386	38
snf1 vs. sch9	0.5484	1.208	-0.6593	0.1385	3	3	6.732	38
snf1 vs. pbs2	0.5484	1.07	-0.5214	0.1385	3	3	5.324	38
snf1 vs. msn2	0.5484	0.8838	-0.3354	0.1385	3	3	3.424	38
snf1 vs. tor1	0.5484	1.818	-1.27	0.1385	3	3	12.96	38
slt2 vs. sch9	1.174	1.208	-0.03389	0.1385	3	3	0.3461	38
slt2 vs. pbs2	1.174	1.07	0.104	0.1385	3	3	1.062	38
slt2 vs. msn2	1.174	0.8838	0.29	0.1385	3	3	2.961	38
slt2 vs. tor1	1.174	1.818	-0.6444	0.1385	3	3	6.579	38
sch9 vs. pbs2	1.208	1.07	0.1379	0.1385	3	3	1.408	38
sch9 vs. msn2	1.208	0.8838	0.3239	0.1385	3	3	3.307	38
sch9 vs. tor1	1.208	1.818	-0.6105	0.1385	3	3	6.233	38
pbs2 vs. msn2	1.07	0.8838	0.186	0.1385	3	3	1.899	38
pbs2 vs. tor1	1.07	1.818	-0.7484	0.1385	3	3	7.641	38
msn2 vs. tor1	0.8838	1.818	-0.9345	0.1385	3	3	9.541	38
sin3 vs. msn2	1.437	0.8838	0.5536	0.1351	3	3	5.796	40
sin3 vs. tor1	1.437	1.818	-0.3808	0.1351	3	3	3.987	40
ras2 vs. pea2	0.5525	0.1655	0.387	0.1351	3	3	4.052	40
ras2 vs. pho4	0.5525	0.8656	-0.3131	0.1351	3	3	3.278	40
ras2 vs. snf1	0.5525	0.5484	0.004134	0.1351	3	3	0.04328	40
ras2 vs. slt2	0.5525	1.174	-0.6213	0.1351	3	3	6.505	40
ras2 vs. sch9	0.5525	1.208	-0.6552	0.1351	3	3	6.86	40
ras2 vs. pbs2	0.5525	1.07	-0.5173	0.1351	3	3	5.416	40
ras2 vs. msn2	0.5525	0.8838	-0.3313	0.1351	3	3	3.468	40
ras2 vs. tor1	0.5525	1.818	-1.266	0.1351	3	3	13.25	40
pea2 vs. pho4	0.1655	0.8656	-0.7001	0.1351	3	3	7.33	40
pea2 vs. snf1	0.1655	0.5484	-0.3829	0.1351	3	3	4.008	40
pea2 vs. slt2	0.1655	1.174	-1.008	0.1351	3	3	10.56	40
pea2 vs. sch9	0.1655	1.208	-1.042	0.1351	3	3	10.91	40
pea2 vs. pbs2	0.1655	1.07	-0.9043	0.1351	3	3	9.467	40
pea2 vs. msn2	0.1655	0.8838	-0.7183	0.1351	3	3	7.52	40
pea2 vs. tor1	0.1655	1.818	-1.653	0.1351	3	3	17.3	40
pho4 vs. snf1	0.8656	0.5484	0.3173	0.1351	3	3	3.322	40
pho4 vs. slt2	0.8656	1.174	-0.3082	0.1351	3	3	3.226	40
pho4 vs. sch9	0.8656	1.208	-0.3421	0.1351	3	3	3.581	40
pho4 vs. pbs2	0.8656	1.07	-0.2042	0.1351	3	3	2.137	40
pho4 vs. msn2	0.8656	0.8838	-0.01812	0.1351	3	3	0.1897	40
pho4 vs. tor1	0.8656	1.818	-0.9526	0.1351	3	3	9.973	40
snf1 vs. slt2	0.5484	1.174	-0.6254	0.1351	3	3	6.548	40
snf1 vs. sch9	0.5484	1.208	-0.6593	0.1351	3	3	6.903	40
snf1 vs. pbs2	0.5484	1.07	-0.5214	0.1351	3	3	5.459	40
snf1 vs. msn2	0.5484	0.8838	-0.3354	0.1351	3	3	3.511	40
snf1 vs. tor1	0.5484	1.818	-1.27	0.1351	3	3	13.29	40
slt2 vs. sch9	1.174	1.208	-0.03389	0.1351	3	3	0.3549	40
slt2 vs. pbs2	1.174	1.07	0.104	0.1351	3	3	1.089	40
slt2 vs. msn2	1.174	0.8838	0.29	0.1351	3	3	3.037	40
slt2 vs. tor1	1.174	1.818	-0.6444	0.1351	3	3	6.747	40
sch9 vs. pbs2	1.208	1.07	0.1379	0.1351	3	3	1.444	40
sch9 vs. msn2	1.208	0.8838	0.3239	0.1351	3	3	3.391	40
sch9 vs. tor1	1.208	1.818	-0.6105	0.1351	3	3	6.392	40
pbs2 vs. msn2	1.07	0.8838	0.186	0.1351	3	3	1.948	40
pbs2 vs. tor1	1.07	1.818	-0.7484	0.1351	3	3	7.835	40
msn2 vs. tor1	0.8838	1.818	-0.9345	0.1351	3	3	9.783	40

## Sheet: YP
Mutant vs Mutant comparisons							KEY
Number of families	1						a =	statistical test used
Number of comparisons per family	153						b =	mean difference between comparisons
Alpha	0.05						c =	confidence interval of difference
a	b	c	d	e	f	g	d =	signficance threshold met
Tukey's multiple comparisons test	Mean Diff.	95.00% CI of diff.	Below threshold?	Summary	Adjusted P Value	Comparisons	e =	(ns) > 0.05, (*) < 0.05, (**) < 0.01, (***) < 0.001, (****) < 0.0001
flo11 vs. opi1	-0.4211	-0.8120 to -0.03023	Yes	*	0.0241	B-C	f =	Adjusted P Value for multiple comparisons
flo11 vs. bud8	-0.8253	-1.216 to -0.4344	Yes	****	<0.0001	B-D	g =	Comparisons
flo11 vs. tec1	-0.2755	-0.6664 to 0.1153	No	ns	0.4503	B-E
flo11 vs. rim101	-0.06175	-0.4526 to 0.3291	No	ns	>0.9999	B-F
flo11 vs. pho85	-0.239	-0.6299 to 0.1518	No	ns	0.6823	B-G
flo11 vs. rtg3	-0.9931	-1.384 to -0.6022	Yes	****	<0.0001	B-H
flo11 vs. spt8	-0.6038	-0.9947 to -0.2129	Yes	***	0.0002	B-I
flo11 vs. elp2	-0.6199	-1.011 to -0.2290	Yes	***	0.0001	B-J
flo11 vs. sin3	-0.4328	-0.8237 to -0.04194	Yes	*	0.018	B-K
flo11 vs. ras2	-0.3583	-0.7492 to 0.03256	No	ns	0.1035	B-L
flo11 vs. pea2	-0.6272	-1.018 to -0.2363	Yes	****	<0.0001	B-M
flo11 vs. pho4	-0.7924	-1.183 to -0.4015	Yes	****	<0.0001	B-N
flo11 vs. slt2	-1.098	-1.489 to -0.7068	Yes	****	<0.0001	B-P
flo11 vs. sch9	-0.7779	-1.169 to -0.3870	Yes	****	<0.0001	B-Q
flo11 vs. pbs2	-1.074	-1.465 to -0.6832	Yes	****	<0.0001	B-R
flo11 vs. msn2	-1.204	-1.595 to -0.8134	Yes	****	<0.0001	B-S
flo11 vs. tor1	-0.7089	-1.100 to -0.3181	Yes	****	<0.0001	B-T
opi1 vs. bud8	-0.4042	-0.7950 to -0.01328	Yes	*	0.0365	C-D
opi1 vs. tec1	0.1456	-0.2453 to 0.5364	No	ns	0.9927	C-E
opi1 vs. rim101	0.3594	-0.03152 to 0.7502	No	ns	0.1013	C-F
opi1 vs. pho85	0.1821	-0.2088 to 0.5730	No	ns	0.943	C-G
opi1 vs. rtg3	-0.5719	-0.9628 to -0.1811	Yes	***	0.0004	C-H
opi1 vs. spt8	-0.1827	-0.5735 to 0.2082	No	ns	0.9415	C-I
opi1 vs. elp2	-0.1987	-0.5896 to 0.1921	No	ns	0.8908	C-J
opi1 vs. sin3	-0.0117	-0.4026 to 0.3792	No	ns	>0.9999	C-K
opi1 vs. ras2	0.06279	-0.3281 to 0.4537	No	ns	>0.9999	C-L
opi1 vs. pea2	-0.2061	-0.5970 to 0.1848	No	ns	0.8608	C-M
opi1 vs. pho4	-0.3713	-0.7622 to 0.01958	No	ns	0.0781	C-N
opi1 vs. slt2	-0.6766	-1.067 to -0.2857	Yes	****	<0.0001	C-P
opi1 vs. sch9	-0.3568	-0.7476 to 0.03411	No	ns	0.107	C-Q
opi1 vs. pbs2	-0.653	-1.044 to -0.2621	Yes	****	<0.0001	C-R
opi1 vs. msn2	-0.7832	-1.174 to -0.3923	Yes	****	<0.0001	C-S
opi1 vs. tor1	-0.2878	-0.6787 to 0.1031	No	ns	0.3779	C-T
bud8 vs. tec1	0.5497	0.1588 to 0.9406	Yes	***	0.0008	D-E
bud8 vs. rim101	0.7635	0.3726 to 1.154	Yes	****	<0.0001	D-F
bud8 vs. pho85	0.5862	0.1954 to 0.9771	Yes	***	0.0003	D-G
bud8 vs. rtg3	-0.1678	-0.5587 to 0.2231	No	ns	0.9713	D-H
bud8 vs. spt8	0.2215	-0.1694 to 0.6124	No	ns	0.7852	D-I
bud8 vs. elp2	0.2054	-0.1855 to 0.5963	No	ns	0.8638	D-J
bud8 vs. sin3	0.3924	0.001573 to 0.7833	Yes	*	0.0482	D-K
bud8 vs. ras2	0.4669	0.07607 to 0.8578	Yes	**	0.0074	D-L
bud8 vs. pea2	0.1981	-0.1928 to 0.5889	No	ns	0.8934	D-M
bud8 vs. pho4	0.03285	-0.3580 to 0.4237	No	ns	>0.9999	D-N
bud8 vs. slt2	-0.2724	-0.6633 to 0.1184	No	ns	0.4694	D-P
bud8 vs. sch9	0.04739	-0.3435 to 0.4383	No	ns	>0.9999	D-Q
bud8 vs. pbs2	-0.2488	-0.6397 to 0.1421	No	ns	0.6204	D-R
bud8 vs. msn2	-0.379	-0.7699 to 0.01187	No	ns	0.0657	D-S
bud8 vs. tor1	0.1163	-0.2745 to 0.5072	No	ns	0.9994	D-T
tec1 vs. rim101	0.2138	-0.1771 to 0.6047	No	ns	0.8251	E-F
tec1 vs. pho85	0.03651	-0.3544 to 0.4274	No	ns	>0.9999	E-G
tec1 vs. rtg3	-0.7175	-1.108 to -0.3266	Yes	****	<0.0001	E-H
tec1 vs. spt8	-0.3282	-0.7191 to 0.06264	No	ns	0.1899	E-I
tec1 vs. elp2	-0.3443	-0.7352 to 0.04656	No	ns	0.1385	E-J
tec1 vs. sin3	-0.1573	-0.5481 to 0.2336	No	ns	0.9842	E-K
tec1 vs. ras2	-0.08277	-0.4736 to 0.3081	No	ns	>0.9999	E-L
tec1 vs. pea2	-0.3517	-0.7425 to 0.03921	No	ns	0.1191	E-M
tec1 vs. pho4	-0.5169	-0.9077 to -0.1260	Yes	**	0.0019	E-N
tec1 vs. slt2	-0.8222	-1.213 to -0.4313	Yes	****	<0.0001	E-P
tec1 vs. sch9	-0.5023	-0.8932 to -0.1115	Yes	**	0.0029	E-Q
tec1 vs. pbs2	-0.7985	-1.189 to -0.4077	Yes	****	<0.0001	E-R
tec1 vs. msn2	-0.9287	-1.320 to -0.5378	Yes	****	<0.0001	E-S
tec1 vs. tor1	-0.4334	-0.8243 to -0.04251	Yes	*	0.0177	E-T
rim101 vs. pho85	-0.1773	-0.5682 to 0.2136	No	ns	0.954	F-G
rim101 vs. rtg3	-0.9313	-1.322 to -0.5404	Yes	****	<0.0001	F-H
rim101 vs. spt8	-0.542	-0.9329 to -0.1512	Yes	***	0.0009	F-I
rim101 vs. elp2	-0.5581	-0.9490 to -0.1672	Yes	***	0.0006	F-J
rim101 vs. sin3	-0.3711	-0.7619 to 0.01981	No	ns	0.0785	F-K
rim101 vs. ras2	-0.2966	-0.6874 to 0.09431	No	ns	0.3302	F-L
rim101 vs. pea2	-0.5655	-0.9563 to -0.1746	Yes	***	0.0005	F-M
rim101 vs. pho4	-0.7307	-1.122 to -0.3398	Yes	****	<0.0001	F-N
rim101 vs. slt2	-1.036	-1.427 to -0.6451	Yes	****	<0.0001	F-P
rim101 vs. sch9	-0.7161	-1.107 to -0.3252	Yes	****	<0.0001	F-Q
rim101 vs. pbs2	-1.012	-1.403 to -0.6214	Yes	****	<0.0001	F-R
rim101 vs. msn2	-1.143	-1.533 to -0.7516	Yes	****	<0.0001	F-S
rim101 vs. tor1	-0.6472	-1.038 to -0.2563	Yes	****	<0.0001	F-T
pho85 vs. rtg3	-0.754	-1.145 to -0.3632	Yes	****	<0.0001	G-H
pho85 vs. spt8	-0.3647	-0.7556 to 0.02613	No	ns	0.0902	G-I
pho85 vs. elp2	-0.3808	-0.7717 to 0.01005	No	ns	0.063	G-J
pho85 vs. sin3	-0.1938	-0.5847 to 0.1971	No	ns	0.9086	G-K
pho85 vs. ras2	-0.1193	-0.5102 to 0.2716	No	ns	0.9992	G-L
pho85 vs. pea2	-0.3882	-0.7791 to 0.002699	No	ns	0.0532	G-M
pho85 vs. pho4	-0.5534	-0.9443 to -0.1625	Yes	***	0.0007	G-N
pho85 vs. slt2	-0.8587	-1.250 to -0.4678	Yes	****	<0.0001	G-P
pho85 vs. sch9	-0.5388	-0.9297 to -0.1480	Yes	**	0.001	G-Q
pho85 vs. pbs2	-0.835	-1.226 to -0.4442	Yes	****	<0.0001	G-R
pho85 vs. msn2	-0.9652	-1.356 to -0.5744	Yes	****	<0.0001	G-S
pho85 vs. tor1	-0.4699	-0.8608 to -0.07903	Yes	**	0.0069	G-T
rtg3 vs. spt8	0.3893	-0.001597 to 0.7802	No	ns	0.0519	H-I
rtg3 vs. elp2	0.3732	-0.01768 to 0.7641	No	ns	0.0749	H-J
rtg3 vs. sin3	0.5602	0.1694 to 0.9511	Yes	***	0.0006	H-K
rtg3 vs. ras2	0.6347	0.2439 to 1.026	Yes	****	<0.0001	H-L
rtg3 vs. pea2	0.3659	-0.02502 to 0.7567	No	ns	0.088	H-M
rtg3 vs. pho4	0.2006	-0.1902 to 0.5915	No	ns	0.8835	H-N
rtg3 vs. slt2	-0.1047	-0.4955 to 0.2862	No	ns	0.9998	H-P
rtg3 vs. sch9	0.2152	-0.1757 to 0.6061	No	ns	0.8181	H-Q
rtg3 vs. pbs2	-0.08102	-0.4719 to 0.3099	No	ns	>0.9999	H-R
rtg3 vs. msn2	-0.2112	-0.6021 to 0.1797	No	ns	0.8375	H-S
rtg3 vs. tor1	0.2841	-0.1068 to 0.6750	No	ns	0.3991	H-T
spt8 vs. elp2	-0.01608	-0.4070 to 0.3748	No	ns	>0.9999	I-J
spt8 vs. sin3	0.171	-0.2199 to 0.5618	No	ns	0.9662	I-K
spt8 vs. ras2	0.2455	-0.1454 to 0.6363	No	ns	0.6418	I-L
spt8 vs. pea2	-0.02343	-0.4143 to 0.3674	No	ns	>0.9999	I-M
spt8 vs. pho4	-0.1886	-0.5795 to 0.2022	No	ns	0.9251	I-N
spt8 vs. slt2	-0.4939	-0.8848 to -0.1031	Yes	**	0.0036	I-P
spt8 vs. sch9	-0.1741	-0.5650 to 0.2168	No	ns	0.9605	I-Q
spt8 vs. pbs2	-0.4703	-0.8612 to -0.07942	Yes	**	0.0068	I-R
spt8 vs. msn2	-0.6005	-0.9914 to -0.2096	Yes	***	0.0002	I-S
spt8 vs. tor1	-0.1052	-0.4960 to 0.2857	No	ns	0.9998	I-T
elp2 vs. sin3	0.187	-0.2038 to 0.5779	No	ns	0.9297	J-K
elp2 vs. ras2	0.2615	-0.1293 to 0.6524	No	ns	0.5384	J-L
elp2 vs. pea2	-0.007348	-0.3982 to 0.3835	No	ns	>0.9999	J-M
elp2 vs. pho4	-0.1725	-0.5634 to 0.2183	No	ns	0.9634	J-N
elp2 vs. slt2	-0.4779	-0.8687 to -0.08698	Yes	**	0.0055	J-P
elp2 vs. sch9	-0.158	-0.5489 to 0.2329	No	ns	0.9834	J-Q
elp2 vs. pbs2	-0.4542	-0.8451 to -0.06334	Yes	*	0.0104	J-R
elp2 vs. msn2	-0.5844	-0.9753 to -0.1935	Yes	***	0.0003	J-S
elp2 vs. tor1	-0.08908	-0.4800 to 0.3018	No	ns	>0.9999	J-T
sin3 vs. ras2	0.0745	-0.3164 to 0.4654	No	ns	>0.9999	K-L
sin3 vs. pea2	-0.1944	-0.5853 to 0.1965	No	ns	0.9066	K-M
sin3 vs. pho4	-0.3596	-0.7505 to 0.03128	No	ns	0.1008	K-N
sin3 vs. slt2	-0.6649	-1.056 to -0.2740	Yes	****	<0.0001	K-P
sin3 vs. sch9	-0.3451	-0.7359 to 0.04581	No	ns	0.1364	K-Q
sin3 vs. pbs2	-0.6413	-1.032 to -0.2504	Yes	****	<0.0001	K-R
sin3 vs. msn2	-0.7715	-1.162 to -0.3806	Yes	****	<0.0001	K-S
sin3 vs. tor1	-0.2761	-0.6670 to 0.1148	No	ns	0.4468	K-T
ras2 vs. pea2	-0.2689	-0.6598 to 0.1220	No	ns	0.4916	L-M
ras2 vs. pho4	-0.4341	-0.8250 to -0.04322	Yes	*	0.0174	L-N
ras2 vs. slt2	-0.7394	-1.130 to -0.3485	Yes	****	<0.0001	L-P
ras2 vs. sch9	-0.4196	-0.8104 to -0.02868	Yes	*	0.0251	L-Q
ras2 vs. pbs2	-0.7158	-1.107 to -0.3249	Yes	****	<0.0001	L-R
ras2 vs. msn2	-0.8459	-1.237 to -0.4551	Yes	****	<0.0001	L-S
ras2 vs. tor1	-0.3506	-0.7415 to 0.04026	No	ns	0.1217	L-T
pea2 vs. pho4	-0.1652	-0.5561 to 0.2257	No	ns	0.975	M-N
pea2 vs. slt2	-0.4705	-0.8614 to -0.07963	Yes	**	0.0067	M-P
pea2 vs. sch9	-0.1507	-0.5415 to 0.2402	No	ns	0.9896	M-Q
pea2 vs. pbs2	-0.4469	-0.8377 to -0.05599	Yes	*	0.0125	M-R
pea2 vs. msn2	-0.5771	-0.9679 to -0.1862	Yes	***	0.0004	M-S
pea2 vs. tor1	-0.08173	-0.4726 to 0.3091	No	ns	>0.9999	M-T
pho4 vs. slt2	-0.3053	-0.6962 to 0.08557	No	ns	0.2862	N-P
pho4 vs. sch9	0.01453	-0.3763 to 0.4054	No	ns	>0.9999	N-Q
pho4 vs. pbs2	-0.2817	-0.6725 to 0.1092	No	ns	0.4135	N-R
pho4 vs. msn2	-0.4119	-0.8027 to -0.02098	Yes	*	0.0303	N-S
pho4 vs. tor1	0.08347	-0.3074 to 0.4743	No	ns	>0.9999	N-T
slt2 vs. sch9	0.3198	-0.07104 to 0.7107	No	ns	0.2219	P-Q
slt2 vs. pbs2	0.02364	-0.3672 to 0.4145	No	ns	>0.9999	P-R
slt2 vs. msn2	-0.1066	-0.4974 to 0.2843	No	ns	0.9998	P-S
slt2 vs. tor1	0.3888	-0.002102 to 0.7796	No	ns	0.0525	P-T
sch9 vs. pbs2	-0.2962	-0.6871 to 0.09468	No	ns	0.3321	Q-R
sch9 vs. msn2	-0.4264	-0.8173 to -0.03552	Yes	*	0.0211	Q-S
sch9 vs. tor1	0.06894	-0.3219 to 0.4598	No	ns	>0.9999	Q-T
pbs2 vs. msn2	-0.1302	-0.5211 to 0.2607	No	ns	0.9978	R-S
pbs2 vs. tor1	0.3651	-0.02574 to 0.7560	No	ns	0.0894	R-T
msn2 vs. tor1	0.4953	0.1045 to 0.8862	Yes	**	0.0035	S-T
Test details	Mean 1	Mean 2	Mean Diff.	SE of diff.	n1	n2	q	DF
flo11 vs. opi1	0.05896	0.4801	-0.4211	0.1042	3	3	5.714	36
flo11 vs. bud8	0.05896	0.8842	-0.8253	0.1042	3	3	11.2	36
flo11 vs. tec1	0.05896	0.3345	-0.2755	0.1042	3	3	3.739	36
flo11 vs. rim101	0.05896	0.1207	-0.06175	0.1042	3	3	0.8379	36
flo11 vs. pho85	0.05896	0.298	-0.239	0.1042	3	3	3.243	36
flo11 vs. rtg3	0.05896	1.052	-0.9931	0.1042	3	3	13.47	36
flo11 vs. spt8	0.05896	0.6627	-0.6038	0.1042	3	3	8.193	36
flo11 vs. elp2	0.05896	0.6788	-0.6199	0.1042	3	3	8.411	36
flo11 vs. sin3	0.05896	0.4918	-0.4328	0.1042	3	3	5.873	36
flo11 vs. ras2	0.05896	0.4173	-0.3583	0.1042	3	3	4.862	36
flo11 vs. pea2	0.05896	0.6862	-0.6272	0.1042	3	3	8.511	36
flo11 vs. pho4	0.05896	0.8514	-0.7924	0.1042	3	3	10.75	36
flo11 vs. slt2	0.05896	1.157	-1.098	0.1042	3	3	14.89	36
flo11 vs. sch9	0.05896	0.8368	-0.7779	0.1042	3	3	10.55	36
flo11 vs. pbs2	0.05896	1.133	-1.074	0.1042	3	3	14.57	36
flo11 vs. msn2	0.05896	1.263	-1.204	0.1042	3	3	16.34	36
flo11 vs. tor1	0.05896	0.7679	-0.7089	0.1042	3	3	9.62	36
opi1 vs. bud8	0.4801	0.8842	-0.4042	0.1042	3	3	5.484	36
opi1 vs. tec1	0.4801	0.3345	0.1456	0.1042	3	3	1.975	36
opi1 vs. rim101	0.4801	0.1207	0.3594	0.1042	3	3	4.876	36
opi1 vs. pho85	0.4801	0.298	0.1821	0.1042	3	3	2.471	36
opi1 vs. rtg3	0.4801	1.052	-0.5719	0.1042	3	3	7.761	36
opi1 vs. spt8	0.4801	0.6627	-0.1827	0.1042	3	3	2.479	36
opi1 vs. elp2	0.4801	0.6788	-0.1987	0.1042	3	3	2.697	36
opi1 vs. sin3	0.4801	0.4918	-0.0117	0.1042	3	3	0.1588	36
opi1 vs. ras2	0.4801	0.4173	0.06279	0.1042	3	3	0.8521	36
opi1 vs. pea2	0.4801	0.6862	-0.2061	0.1042	3	3	2.797	36
opi1 vs. pho4	0.4801	0.8514	-0.3713	0.1042	3	3	5.038	36
opi1 vs. slt2	0.4801	1.157	-0.6766	0.1042	3	3	9.181	36
opi1 vs. sch9	0.4801	0.8368	-0.3568	0.1042	3	3	4.841	36
opi1 vs. pbs2	0.4801	1.133	-0.653	0.1042	3	3	8.86	36
opi1 vs. msn2	0.4801	1.263	-0.7832	0.1042	3	3	10.63	36
opi1 vs. tor1	0.4801	0.7679	-0.2878	0.1042	3	3	3.906	36
bud8 vs. tec1	0.8842	0.3345	0.5497	0.1042	3	3	7.459	36
bud8 vs. rim101	0.8842	0.1207	0.7635	0.1042	3	3	10.36	36
bud8 vs. pho85	0.8842	0.298	0.5862	0.1042	3	3	7.955	36
bud8 vs. rtg3	0.8842	1.052	-0.1678	0.1042	3	3	2.277	36
bud8 vs. spt8	0.8842	0.6627	0.2215	0.1042	3	3	3.005	36
bud8 vs. elp2	0.8842	0.6788	0.2054	0.1042	3	3	2.787	36
bud8 vs. sin3	0.8842	0.4918	0.3924	0.1042	3	3	5.325	36
bud8 vs. ras2	0.8842	0.4173	0.4669	0.1042	3	3	6.336	36
bud8 vs. pea2	0.8842	0.6862	0.1981	0.1042	3	3	2.687	36
bud8 vs. pho4	0.8842	0.8514	0.03285	0.1042	3	3	0.4458	36
bud8 vs. slt2	0.8842	1.157	-0.2724	0.1042	3	3	3.697	36
bud8 vs. sch9	0.8842	0.8368	0.04739	0.1042	3	3	0.643	36
bud8 vs. pbs2	0.8842	1.133	-0.2488	0.1042	3	3	3.376	36
bud8 vs. msn2	0.8842	1.263	-0.379	0.1042	3	3	5.143	36
bud8 vs. tor1	0.8842	0.7679	0.1163	0.1042	3	3	1.578	36
tec1 vs. rim101	0.3345	0.1207	0.2138	0.1042	3	3	2.901	36
tec1 vs. pho85	0.3345	0.298	0.03651	0.1042	3	3	0.4955	36
tec1 vs. rtg3	0.3345	1.052	-0.7175	0.1042	3	3	9.736	36
tec1 vs. spt8	0.3345	0.6627	-0.3282	0.1042	3	3	4.454	36
tec1 vs. elp2	0.3345	0.6788	-0.3443	0.1042	3	3	4.672	36
tec1 vs. sin3	0.3345	0.4918	-0.1573	0.1042	3	3	2.134	36
tec1 vs. ras2	0.3345	0.4173	-0.08277	0.1042	3	3	1.123	36
tec1 vs. pea2	0.3345	0.6862	-0.3517	0.1042	3	3	4.772	36
tec1 vs. pho4	0.3345	0.8514	-0.5169	0.1042	3	3	7.013	36
tec1 vs. slt2	0.3345	1.157	-0.8222	0.1042	3	3	11.16	36
tec1 vs. sch9	0.3345	0.8368	-0.5023	0.1042	3	3	6.816	36
tec1 vs. pbs2	0.3345	1.133	-0.7985	0.1042	3	3	10.84	36
tec1 vs. msn2	0.3345	1.263	-0.9287	0.1042	3	3	12.6	36
tec1 vs. tor1	0.3345	0.7679	-0.4334	0.1042	3	3	5.881	36
rim101 vs. pho85	0.1207	0.298	-0.1773	0.1042	3	3	2.405	36
rim101 vs. rtg3	0.1207	1.052	-0.9313	0.1042	3	3	12.64	36
rim101 vs. spt8	0.1207	0.6627	-0.542	0.1042	3	3	7.355	36
rim101 vs. elp2	0.1207	0.6788	-0.5581	0.1042	3	3	7.573	36
rim101 vs. sin3	0.1207	0.4918	-0.3711	0.1042	3	3	5.035	36
rim101 vs. ras2	0.1207	0.4173	-0.2966	0.1042	3	3	4.024	36
rim101 vs. pea2	0.1207	0.6862	-0.5655	0.1042	3	3	7.673	36
rim101 vs. pho4	0.1207	0.8514	-0.7307	0.1042	3	3	9.914	36
rim101 vs. slt2	0.1207	1.157	-1.036	0.1042	3	3	14.06	36
rim101 vs. sch9	0.1207	0.8368	-0.7161	0.1042	3	3	9.717	36
rim101 vs. pbs2	0.1207	1.133	-1.012	0.1042	3	3	13.74	36
rim101 vs. msn2	0.1207	1.263	-1.143	0.1042	3	3	15.5	36
rim101 vs. tor1	0.1207	0.7679	-0.6472	0.1042	3	3	8.782	36
pho85 vs. rtg3	0.298	1.052	-0.754	0.1042	3	3	10.23	36
pho85 vs. spt8	0.298	0.6627	-0.3647	0.1042	3	3	4.949	36
pho85 vs. elp2	0.298	0.6788	-0.3808	0.1042	3	3	5.167	36
pho85 vs. sin3	0.298	0.4918	-0.1938	0.1042	3	3	2.629	36
pho85 vs. ras2	0.298	0.4173	-0.1193	0.1042	3	3	1.619	36
pho85 vs. pea2	0.298	0.6862	-0.3882	0.1042	3	3	5.267	36
pho85 vs. pho4	0.298	0.8514	-0.5534	0.1042	3	3	7.509	36
pho85 vs. slt2	0.298	1.157	-0.8587	0.1042	3	3	11.65	36
pho85 vs. sch9	0.298	0.8368	-0.5388	0.1042	3	3	7.312	36
pho85 vs. pbs2	0.298	1.133	-0.835	0.1042	3	3	11.33	36
pho85 vs. msn2	0.298	1.263	-0.9652	0.1042	3	3	13.1	36
pho85 vs. tor1	0.298	0.7679	-0.4699	0.1042	3	3	6.376	36
rtg3 vs. spt8	1.052	0.6627	0.3893	0.1042	3	3	5.282	36
rtg3 vs. elp2	1.052	0.6788	0.3732	0.1042	3	3	5.064	36
rtg3 vs. sin3	1.052	0.4918	0.5602	0.1042	3	3	7.602	36
rtg3 vs. ras2	1.052	0.4173	0.6347	0.1042	3	3	8.613	36
rtg3 vs. pea2	1.052	0.6862	0.3659	0.1042	3	3	4.964	36
rtg3 vs. pho4	1.052	0.8514	0.2006	0.1042	3	3	2.723	36
rtg3 vs. slt2	1.052	1.157	-0.1047	0.1042	3	3	1.42	36
rtg3 vs. sch9	1.052	0.8368	0.2152	0.1042	3	3	2.92	36
rtg3 vs. pbs2	1.052	1.133	-0.08102	0.1042	3	3	1.099	36
rtg3 vs. msn2	1.052	1.263	-0.2112	0.1042	3	3	2.866	36
rtg3 vs. tor1	1.052	0.7679	0.2841	0.1042	3	3	3.855	36
spt8 vs. elp2	0.6627	0.6788	-0.01608	0.1042	3	3	0.2182	36
spt8 vs. sin3	0.6627	0.4918	0.171	0.1042	3	3	2.32	36
spt8 vs. ras2	0.6627	0.4173	0.2455	0.1042	3	3	3.331	36
spt8 vs. pea2	0.6627	0.6862	-0.02343	0.1042	3	3	0.3179	36
spt8 vs. pho4	0.6627	0.8514	-0.1886	0.1042	3	3	2.56	36
spt8 vs. slt2	0.6627	1.157	-0.4939	0.1042	3	3	6.702	36
spt8 vs. sch9	0.6627	0.8368	-0.1741	0.1042	3	3	2.362	36
spt8 vs. pbs2	0.6627	1.133	-0.4703	0.1042	3	3	6.381	36
spt8 vs. msn2	0.6627	1.263	-0.6005	0.1042	3	3	8.148	36
spt8 vs. tor1	0.6627	0.7679	-0.1052	0.1042	3	3	1.427	36
elp2 vs. sin3	0.6788	0.4918	0.187	0.1042	3	3	2.538	36
elp2 vs. ras2	0.6788	0.4173	0.2615	0.1042	3	3	3.549	36
elp2 vs. pea2	0.6788	0.6862	-0.007348	0.1042	3	3	0.09971	36
elp2 vs. pho4	0.6788	0.8514	-0.1725	0.1042	3	3	2.341	36
elp2 vs. slt2	0.6788	1.157	-0.4779	0.1042	3	3	6.484	36
elp2 vs. sch9	0.6788	0.8368	-0.158	0.1042	3	3	2.144	36
elp2 vs. pbs2	0.6788	1.133	-0.4542	0.1042	3	3	6.163	36
elp2 vs. msn2	0.6788	1.263	-0.5844	0.1042	3	3	7.93	36
elp2 vs. tor1	0.6788	0.7679	-0.08908	0.1042	3	3	1.209	36
sin3 vs. ras2	0.4918	0.4173	0.0745	0.1042	3	3	1.011	36
sin3 vs. pea2	0.4918	0.6862	-0.1944	0.1042	3	3	2.638	36
sin3 vs. pho4	0.4918	0.8514	-0.3596	0.1042	3	3	4.879	36
sin3 vs. slt2	0.4918	1.157	-0.6649	0.1042	3	3	9.022	36
sin3 vs. sch9	0.4918	0.8368	-0.3451	0.1042	3	3	4.682	36
sin3 vs. pbs2	0.4918	1.133	-0.6413	0.1042	3	3	8.701	36
sin3 vs. msn2	0.4918	1.263	-0.7715	0.1042	3	3	10.47	36
sin3 vs. tor1	0.4918	0.7679	-0.2761	0.1042	3	3	3.747	36
ras2 vs. pea2	0.4173	0.6862	-0.2689	0.1042	3	3	3.649	36
ras2 vs. pho4	0.4173	0.8514	-0.4341	0.1042	3	3	5.89	36
ras2 vs. slt2	0.4173	1.157	-0.7394	0.1042	3	3	10.03	36
ras2 vs. sch9	0.4173	0.8368	-0.4196	0.1042	3	3	5.693	36
ras2 vs. pbs2	0.4173	1.133	-0.7158	0.1042	3	3	9.712	36
ras2 vs. msn2	0.4173	1.263	-0.8459	0.1042	3	3	11.48	36
ras2 vs. tor1	0.4173	0.7679	-0.3506	0.1042	3	3	4.758	36
pea2 vs. pho4	0.6862	0.8514	-0.1652	0.1042	3	3	2.242	36
pea2 vs. slt2	0.6862	1.157	-0.4705	0.1042	3	3	6.384	36
pea2 vs. sch9	0.6862	0.8368	-0.1507	0.1042	3	3	2.044	36
pea2 vs. pbs2	0.6862	1.133	-0.4469	0.1042	3	3	6.064	36
pea2 vs. msn2	0.6862	1.263	-0.5771	0.1042	3	3	7.83	36
pea2 vs. tor1	0.6862	0.7679	-0.08173	0.1042	3	3	1.109	36
pho4 vs. slt2	0.8514	1.157	-0.3053	0.1042	3	3	4.143	36
pho4 vs. sch9	0.8514	0.8368	0.01453	0.1042	3	3	0.1972	36
pho4 vs. pbs2	0.8514	1.133	-0.2817	0.1042	3	3	3.822	36
pho4 vs. msn2	0.8514	1.263	-0.4119	0.1042	3	3	5.589	36
pho4 vs. tor1	0.8514	0.7679	0.08347	0.1042	3	3	1.133	36
slt2 vs. sch9	1.157	0.8368	0.3198	0.1042	3	3	4.34	36
slt2 vs. pbs2	1.157	1.133	0.02364	0.1042	3	3	0.3207	36
slt2 vs. msn2	1.157	1.263	-0.1066	0.1042	3	3	1.446	36
slt2 vs. tor1	1.157	0.7679	0.3888	0.1042	3	3	5.275	36
sch9 vs. pbs2	0.8368	1.133	-0.2962	0.1042	3	3	4.019	36
sch9 vs. msn2	0.8368	1.263	-0.4264	0.1042	3	3	5.786	36
sch9 vs. tor1	0.8368	0.7679	0.06894	0.1042	3	3	0.9354	36
pbs2 vs. msn2	1.133	1.263	-0.1302	0.1042	3	3	1.767	36
pbs2 vs. tor1	1.133	0.7679	0.3651	0.1042	3	3	4.955	36
msn2 vs. tor1	1.263	0.7679	0.4953	0.1042	3	3	6.721	36
sin3 vs. ras2	0.4918	0.4173	0.0745	0.1033	3	3	1.02	38
sin3 vs. pea2	0.4918	0.6862	-0.1944	0.1033	3	3	2.662	38
sin3 vs. pho4	0.4918	0.8514	-0.3596	0.1033	3	3	4.924	38
sin3 vs. slt2	0.4918	1.157	-0.6649	0.1033	3	3	9.104	38
sin3 vs. sch9	0.4918	0.8368	-0.3451	0.1033	3	3	4.725	38
sin3 vs. pbs2	0.4918	1.133	-0.6413	0.1033	3	3	8.78	38
sin3 vs. msn2	0.4918	1.263	-0.7715	0.1033	3	3	10.56	38
sin3 vs. tor1	0.4918	0.7679	-0.2761	0.1033	3	3	3.781	38
ras2 vs. pea2	0.4173	0.6862	-0.2689	0.1033	3	3	3.682	38
ras2 vs. pho4	0.4173	0.8514	-0.4341	0.1033	3	3	5.944	38
ras2 vs. slt2	0.4173	1.157	-0.7394	0.1033	3	3	10.12	38
ras2 vs. sch9	0.4173	0.8368	-0.4196	0.1033	3	3	5.745	38
ras2 vs. pbs2	0.4173	1.133	-0.7158	0.1033	3	3	9.8	38
ras2 vs. msn2	0.4173	1.263	-0.8459	0.1033	3	3	11.58	38
ras2 vs. tor1	0.4173	0.7679	-0.3506	0.1033	3	3	4.801	38
pea2 vs. pho4	0.6862	0.8514	-0.1652	0.1033	3	3	2.262	38
pea2 vs. slt2	0.6862	1.157	-0.4705	0.1033	3	3	6.442	38
pea2 vs. sch9	0.6862	0.8368	-0.1507	0.1033	3	3	2.063	38
pea2 vs. pbs2	0.6862	1.133	-0.4469	0.1033	3	3	6.119	38
pea2 vs. msn2	0.6862	1.263	-0.5771	0.1033	3	3	7.901	38
pea2 vs. tor1	0.6862	0.7679	-0.08173	0.1033	3	3	1.119	38
pho4 vs. slt2	0.8514	1.157	-0.3053	0.1033	3	3	4.18	38
pho4 vs. sch9	0.8514	0.8368	0.01453	0.1033	3	3	0.199	38
pho4 vs. pbs2	0.8514	1.133	-0.2817	0.1033	3	3	3.857	38
pho4 vs. msn2	0.8514	1.263	-0.4119	0.1033	3	3	5.639	38
pho4 vs. tor1	0.8514	0.7679	0.08347	0.1033	3	3	1.143	38
slt2 vs. sch9	1.157	0.8368	0.3198	0.1033	3	3	4.379	38
slt2 vs. pbs2	1.157	1.133	0.02364	0.1033	3	3	0.3236	38
slt2 vs. msn2	1.157	1.263	-0.1066	0.1033	3	3	1.459	38
slt2 vs. tor1	1.157	0.7679	0.3888	0.1033	3	3	5.323	38
sch9 vs. pbs2	0.8368	1.133	-0.2962	0.1033	3	3	4.056	38
sch9 vs. msn2	0.8368	1.263	-0.4264	0.1033	3	3	5.838	38
sch9 vs. tor1	0.8368	0.7679	0.06894	0.1033	3	3	0.9439	38
pbs2 vs. msn2	1.133	1.263	-0.1302	0.1033	3	3	1.783	38
pbs2 vs. tor1	1.133	0.7679	0.3651	0.1033	3	3	4.999	38
msn2 vs. tor1	1.263	0.7679	0.4953	0.1033	3	3	6.782	38

## Sheet: SLAD
Mutant vs Mutant comparisons							KEY
Number of families	1						a =	statistical test used
Number of comparisons per family	171						b =	mean difference between comparisons
Alpha	0.05						c =	confidence interval of difference
a	b	c	d	e	f	g	d =	signficance threshold met
Tukey's multiple comparisons test	Mean Diff.	95.00% CI of diff.	Below threshold?	Summary	Adjusted P Value	Comparisons	e =	(ns) > 0.05, (*) < 0.05, (**) < 0.01, (***) < 0.001, (****) < 0.0001
flo11 vs. opi1	0	-0.5474 to 0.5474	No	ns	>0.9999	B-C	f =	Adjusted P Value for multiple comparisons
flo11 vs. bud8	0	-0.5474 to 0.5474	No	ns	>0.9999	B-D	g =	Comparisons
flo11 vs. tec1	0	-0.5474 to 0.5474	No	ns	>0.9999	B-E
flo11 vs. rim101	0	-0.5474 to 0.5474	No	ns	>0.9999	B-F
flo11 vs. pho85	-0.5344	-1.082 to 0.01299	No	ns	0.0622	B-G
flo11 vs. rtg3	-1.062	-1.610 to -0.5149	Yes	****	<0.0001	B-H
flo11 vs. spt8	-0.4792	-1.027 to 0.06824	No	ns	0.1474	B-I
flo11 vs. elp2	-0.2202	-0.7676 to 0.3272	No	ns	0.9872	B-J
flo11 vs. sin3	-0.4572	-1.005 to 0.09016	No	ns	0.2007	B-K
flo11 vs. ras2	-0.3582	-0.9056 to 0.1892	No	ns	0.5906	B-L
flo11 vs. pea2	0	-0.5474 to 0.5474	No	ns	>0.9999	B-M
flo11 vs. pho4	-1.054	-1.601 to -0.5066	Yes	****	<0.0001	B-N
flo11 vs. snf1	-1.165	-1.712 to -0.6174	Yes	****	<0.0001	B-O
flo11 vs. slt2	-1.537	-2.085 to -0.9899	Yes	****	<0.0001	B-P
flo11 vs. sch9	-0.7886	-1.336 to -0.2411	Yes	***	0.0005	B-Q
flo11 vs. pbs2	-1.201	-1.748 to -0.6534	Yes	****	<0.0001	B-R
flo11 vs. msn2	-0.6444	-1.192 to -0.09695	Yes	**	0.0085	B-S
flo11 vs. tor1	-1.173	-1.720 to -0.6254	Yes	****	<0.0001	B-T
opi1 vs. bud8	0	-0.5474 to 0.5474	No	ns	>0.9999	C-D
opi1 vs. tec1	0	-0.5474 to 0.5474	No	ns	>0.9999	C-E
opi1 vs. rim101	0	-0.5474 to 0.5474	No	ns	>0.9999	C-F
opi1 vs. pho85	-0.5344	-1.082 to 0.01299	No	ns	0.0622	C-G
opi1 vs. rtg3	-1.062	-1.610 to -0.5149	Yes	****	<0.0001	C-H
opi1 vs. spt8	-0.4792	-1.027 to 0.06824	No	ns	0.1474	C-I
opi1 vs. elp2	-0.2202	-0.7676 to 0.3272	No	ns	0.9872	C-J
opi1 vs. sin3	-0.4572	-1.005 to 0.09016	No	ns	0.2007	C-K
opi1 vs. ras2	-0.3582	-0.9056 to 0.1892	No	ns	0.5906	C-L
opi1 vs. pea2	0	-0.5474 to 0.5474	No	ns	>0.9999	C-M
opi1 vs. pho4	-1.054	-1.601 to -0.5066	Yes	****	<0.0001	C-N
opi1 vs. snf1	-1.165	-1.712 to -0.6174	Yes	****	<0.0001	C-O
opi1 vs. slt2	-1.537	-2.085 to -0.9899	Yes	****	<0.0001	C-P
opi1 vs. sch9	-0.7886	-1.336 to -0.2411	Yes	***	0.0005	C-Q
opi1 vs. pbs2	-1.201	-1.748 to -0.6534	Yes	****	<0.0001	C-R
opi1 vs. msn2	-0.6444	-1.192 to -0.09695	Yes	**	0.0085	C-S
opi1 vs. tor1	-1.173	-1.720 to -0.6254	Yes	****	<0.0001	C-T
bud8 vs. tec1	0	-0.5474 to 0.5474	No	ns	>0.9999	D-E
bud8 vs. rim101	0	-0.5474 to 0.5474	No	ns	>0.9999	D-F
bud8 vs. pho85	-0.5344	-1.082 to 0.01299	No	ns	0.0622	D-G
bud8 vs. rtg3	-1.062	-1.610 to -0.5149	Yes	****	<0.0001	D-H
bud8 vs. spt8	-0.4792	-1.027 to 0.06824	No	ns	0.1474	D-I
bud8 vs. elp2	-0.2202	-0.7676 to 0.3272	No	ns	0.9872	D-J
bud8 vs. sin3	-0.4572	-1.005 to 0.09016	No	ns	0.2007	D-K
bud8 vs. ras2	-0.3582	-0.9056 to 0.1892	No	ns	0.5906	D-L
bud8 vs. pea2	0	-0.5474 to 0.5474	No	ns	>0.9999	D-M
bud8 vs. pho4	-1.054	-1.601 to -0.5066	Yes	****	<0.0001	D-N
bud8 vs. snf1	-1.165	-1.712 to -0.6174	Yes	****	<0.0001	D-O
bud8 vs. slt2	-1.537	-2.085 to -0.9899	Yes	****	<0.0001	D-P
bud8 vs. sch9	-0.7886	-1.336 to -0.2411	Yes	***	0.0005	D-Q
bud8 vs. pbs2	-1.201	-1.748 to -0.6534	Yes	****	<0.0001	D-R
bud8 vs. msn2	-0.6444	-1.192 to -0.09695	Yes	**	0.0085	D-S
bud8 vs. tor1	-1.173	-1.720 to -0.6254	Yes	****	<0.0001	D-T
tec1 vs. rim101	0	-0.5474 to 0.5474	No	ns	>0.9999	E-F
tec1 vs. pho85	-0.5344	-1.082 to 0.01299	No	ns	0.0622	E-G
tec1 vs. rtg3	-1.062	-1.610 to -0.5149	Yes	****	<0.0001	E-H
tec1 vs. spt8	-0.4792	-1.027 to 0.06824	No	ns	0.1474	E-I
tec1 vs. elp2	-0.2202	-0.7676 to 0.3272	No	ns	0.9872	E-J
tec1 vs. sin3	-0.4572	-1.005 to 0.09016	No	ns	0.2007	E-K
tec1 vs. ras2	-0.3582	-0.9056 to 0.1892	No	ns	0.5906	E-L
tec1 vs. pea2	0	-0.5474 to 0.5474	No	ns	>0.9999	E-M
tec1 vs. pho4	-1.054	-1.601 to -0.5066	Yes	****	<0.0001	E-N
tec1 vs. snf1	-1.165	-1.712 to -0.6174	Yes	****	<0.0001	E-O
tec1 vs. slt2	-1.537	-2.085 to -0.9899	Yes	****	<0.0001	E-P
tec1 vs. sch9	-0.7886	-1.336 to -0.2411	Yes	***	0.0005	E-Q
tec1 vs. pbs2	-1.201	-1.748 to -0.6534	Yes	****	<0.0001	E-R
tec1 vs. msn2	-0.6444	-1.192 to -0.09695	Yes	**	0.0085	E-S
tec1 vs. tor1	-1.173	-1.720 to -0.6254	Yes	****	<0.0001	E-T
rim101 vs. pho85	-0.5344	-1.082 to 0.01299	No	ns	0.0622	F-G
rim101 vs. rtg3	-1.062	-1.610 to -0.5149	Yes	****	<0.0001	F-H
rim101 vs. spt8	-0.4792	-1.027 to 0.06824	No	ns	0.1474	F-I
rim101 vs. elp2	-0.2202	-0.7676 to 0.3272	No	ns	0.9872	F-J
rim101 vs. sin3	-0.4572	-1.005 to 0.09016	No	ns	0.2007	F-K
rim101 vs. ras2	-0.3582	-0.9056 to 0.1892	No	ns	0.5906	F-L
rim101 vs. pea2	0	-0.5474 to 0.5474	No	ns	>0.9999	F-M
rim101 vs. pho4	-1.054	-1.601 to -0.5066	Yes	****	<0.0001	F-N
rim101 vs. snf1	-1.165	-1.712 to -0.6174	Yes	****	<0.0001	F-O
rim101 vs. slt2	-1.537	-2.085 to -0.9899	Yes	****	<0.0001	F-P
rim101 vs. sch9	-0.7886	-1.336 to -0.2411	Yes	***	0.0005	F-Q
rim101 vs. pbs2	-1.201	-1.748 to -0.6534	Yes	****	<0.0001	F-R
rim101 vs. msn2	-0.6444	-1.192 to -0.09695	Yes	**	0.0085	F-S
rim101 vs. tor1	-1.173	-1.720 to -0.6254	Yes	****	<0.0001	F-T
pho85 vs. rtg3	-0.5279	-1.075 to 0.01951	No	ns	0.0693	G-H
pho85 vs. spt8	0.05525	-0.4922 to 0.6027	No	ns	>0.9999	G-I
pho85 vs. elp2	0.3142	-0.2332 to 0.8616	No	ns	0.7846	G-J
pho85 vs. sin3	0.07717	-0.4702 to 0.6246	No	ns	>0.9999	G-K
pho85 vs. ras2	0.1762	-0.3712 to 0.7236	No	ns	0.999	G-L
pho85 vs. pea2	0.5344	-0.01299 to 1.082	No	ns	0.0622	G-M
pho85 vs. pho4	-0.5196	-1.067 to 0.02783	No	ns	0.0793	G-N
pho85 vs. snf1	-0.6304	-1.178 to -0.08297	Yes	*	0.0112	G-O
pho85 vs. slt2	-1.003	-1.550 to -0.4555	Yes	****	<0.0001	G-P
pho85 vs. sch9	-0.2541	-0.8015 to 0.2933	No	ns	0.952	G-Q
pho85 vs. pbs2	-0.6664	-1.214 to -0.1190	Yes	**	0.0056	G-R
pho85 vs. msn2	-0.1099	-0.6574 to 0.4375	No	ns	>0.9999	G-S
pho85 vs. tor1	-0.6384	-1.186 to -0.09095	Yes	**	0.0096	G-T
rtg3 vs. spt8	0.5831	0.03574 to 1.131	Yes	*	0.0267	H-I
rtg3 vs. elp2	0.8421	0.2947 to 1.390	Yes	***	0.0002	H-J
rtg3 vs. sin3	0.6051	0.05766 to 1.152	Yes	*	0.0179	H-K
rtg3 vs. ras2	0.7041	0.1567 to 1.252	Yes	**	0.0026	H-L
rtg3 vs. pea2	1.062	0.5149 to 1.610	Yes	****	<0.0001	H-M
rtg3 vs. pho4	0.008321	-0.5391 to 0.5557	No	ns	>0.9999	H-N
rtg3 vs. snf1	-0.1025	-0.6499 to 0.4449	No	ns	>0.9999	H-O
rtg3 vs. slt2	-0.475	-1.022 to 0.07244	No	ns	0.1567	H-P
rtg3 vs. sch9	0.2738	-0.2737 to 0.8212	No	ns	0.9133	H-Q
rtg3 vs. pbs2	-0.1385	-0.6859 to 0.4089	No	ns	>0.9999	H-R
rtg3 vs. msn2	0.418	-0.1295 to 0.9654	No	ns	0.3291	H-S
rtg3 vs. tor1	-0.1105	-0.6579 to 0.4370	No	ns	>0.9999	H-T
spt8 vs. elp2	0.2589	-0.2885 to 0.8064	No	ns	0.9439	I-J
spt8 vs. sin3	0.02192	-0.5255 to 0.5693	No	ns	>0.9999	I-K
spt8 vs. ras2	0.121	-0.4264 to 0.6684	No	ns	>0.9999	I-L
spt8 vs. pea2	0.4792	-0.06824 to 1.027	No	ns	0.1474	I-M
spt8 vs. pho4	-0.5748	-1.122 to -0.02742	Yes	*	0.031	I-N
spt8 vs. snf1	-0.6856	-1.233 to -0.1382	Yes	**	0.0038	I-O
spt8 vs. slt2	-1.058	-1.606 to -0.5107	Yes	****	<0.0001	I-P
spt8 vs. sch9	-0.3094	-0.8568 to 0.2380	No	ns	0.8031	I-Q
spt8 vs. pbs2	-0.7216	-1.269 to -0.1742	Yes	**	0.0018	I-R
spt8 vs. msn2	-0.1652	-0.7126 to 0.3822	No	ns	0.9995	I-S
spt8 vs. tor1	-0.6936	-1.241 to -0.1462	Yes	**	0.0032	I-T
elp2 vs. sin3	-0.237	-0.7844 to 0.3104	No	ns	0.9741	J-K
elp2 vs. ras2	-0.138	-0.6854 to 0.4094	No	ns	>0.9999	J-L
elp2 vs. pea2	0.2202	-0.3272 to 0.7676	No	ns	0.9872	J-M
elp2 vs. pho4	-0.8338	-1.381 to -0.2864	Yes	***	0.0002	J-N
elp2 vs. snf1	-0.9446	-1.492 to -0.3972	Yes	****	<0.0001	J-O
elp2 vs. slt2	-1.317	-1.864 to -0.7696	Yes	****	<0.0001	J-P
elp2 vs. sch9	-0.5683	-1.116 to -0.02092	Yes	*	0.0348	J-Q
elp2 vs. pbs2	-0.9806	-1.528 to -0.4332	Yes	****	<0.0001	J-R
elp2 vs. msn2	-0.4241	-0.9715 to 0.1233	No	ns	0.3061	J-S
elp2 vs. tor1	-0.9526	-1.500 to -0.4051	Yes	****	<0.0001	J-T
sin3 vs. ras2	0.09905	-0.4484 to 0.6465	No	ns	>0.9999	K-L
sin3 vs. pea2	0.4572	-0.09016 to 1.005	No	ns	0.2007	K-M
sin3 vs. pho4	-0.5968	-1.144 to -0.04934	Yes	*	0.0209	K-N
sin3 vs. snf1	-0.7076	-1.255 to -0.1601	Yes	**	0.0025	K-O
sin3 vs. slt2	-1.08	-1.627 to -0.5326	Yes	****	<0.0001	K-P
sin3 vs. sch9	-0.3313	-0.8787 to 0.2161	No	ns	0.7133	K-Q
sin3 vs. pbs2	-0.7436	-1.291 to -0.1962	Yes	**	0.0012	K-R
sin3 vs. msn2	-0.1871	-0.7345 to 0.3603	No	ns	0.9979	K-S
sin3 vs. tor1	-0.7155	-1.263 to -0.1681	Yes	**	0.0021	K-T
ras2 vs. pea2	0.3582	-0.1892 to 0.9056	No	ns	0.5906	L-M
ras2 vs. pho4	-0.6958	-1.243 to -0.1484	Yes	**	0.0031	L-N
ras2 vs. snf1	-0.8066	-1.354 to -0.2592	Yes	***	0.0003	L-O
ras2 vs. slt2	-1.179	-1.727 to -0.6317	Yes	****	<0.0001	L-P
ras2 vs. sch9	-0.4304	-0.9778 to 0.1170	No	ns	0.284	L-Q
ras2 vs. pbs2	-0.8426	-1.390 to -0.2952	Yes	***	0.0001	L-R
ras2 vs. msn2	-0.2862	-0.8336 to 0.2612	No	ns	0.8807	L-S
ras2 vs. tor1	-0.8146	-1.362 to -0.2672	Yes	***	0.0003	L-T
pea2 vs. pho4	-1.054	-1.601 to -0.5066	Yes	****	<0.0001	M-N
pea2 vs. snf1	-1.165	-1.712 to -0.6174	Yes	****	<0.0001	M-O
pea2 vs. slt2	-1.537	-2.085 to -0.9899	Yes	****	<0.0001	M-P
pea2 vs. sch9	-0.7886	-1.336 to -0.2411	Yes	***	0.0005	M-Q
pea2 vs. pbs2	-1.201	-1.748 to -0.6534	Yes	****	<0.0001	M-R
pea2 vs. msn2	-0.6444	-1.192 to -0.09695	Yes	**	0.0085	M-S
pea2 vs. tor1	-1.173	-1.720 to -0.6254	Yes	****	<0.0001	M-T
pho4 vs. snf1	-0.1108	-0.6582 to 0.4366	No	ns	>0.9999	N-O
pho4 vs. slt2	-0.4833	-1.031 to 0.06412	No	ns	0.1388	N-P
pho4 vs. sch9	0.2654	-0.2820 to 0.8129	No	ns	0.9316	N-Q
pho4 vs. pbs2	-0.1468	-0.6942 to 0.4006	No	ns	>0.9999	N-R
pho4 vs. msn2	0.4096	-0.1378 to 0.9570	No	ns	0.3616	N-S
pho4 vs. tor1	-0.1188	-0.6662 to 0.4286	No	ns	>0.9999	N-T
snf1 vs. slt2	-0.3725	-0.9199 to 0.1749	No	ns	0.524	O-P
snf1 vs. sch9	0.3762	-0.1712 to 0.9237	No	ns	0.5067	O-Q
snf1 vs. pbs2	-0.03602	-0.5834 to 0.5114	No	ns	>0.9999	O-R
snf1 vs. msn2	0.5204	-0.02698 to 1.068	No	ns	0.0782	O-S
snf1 vs. tor1	-0.007982	-0.5554 to 0.5394	No	ns	>0.9999	O-T
slt2 vs. sch9	0.7487	0.2013 to 1.296	Yes	**	0.0011	P-Q
slt2 vs. pbs2	0.3365	-0.2109 to 0.8839	No	ns	0.6905	P-R
slt2 vs. msn2	0.8929	0.3455 to 1.440	Yes	****	<0.0001	P-S
slt2 vs. tor1	0.3645	-0.1829 to 0.9119	No	ns	0.5611	P-T
sch9 vs. pbs2	-0.4123	-0.9597 to 0.1352	No	ns	0.3512	Q-R
sch9 vs. msn2	0.1442	-0.4032 to 0.6916	No	ns	>0.9999	Q-S
sch9 vs. tor1	-0.3842	-0.9316 to 0.1632	No	ns	0.4703	Q-T
pbs2 vs. msn2	0.5565	0.009045 to 1.104	Yes	*	0.0428	R-S
pbs2 vs. tor1	0.02804	-0.5194 to 0.5755	No	ns	>0.9999	R-T
msn2 vs. tor1	-0.5284	-1.076 to 0.01899	No	ns	0.0687	S-T
Test details	Mean 1	Mean 2	Mean Diff.	SE of diff.	n1	n2	q	DF
flo11 vs. opi1	0	0	0	0.1452	3	3	0	38
flo11 vs. bud8	0	0	0	0.1452	3	3	0	38
flo11 vs. tec1	0	0	0	0.1452	3	3	0	38
flo11 vs. rim101	0	0	0	0.1452	3	3	0	38
flo11 vs. pho85	0	0.5344	-0.5344	0.1452	3	3	5.205	38
flo11 vs. rtg3	0	1.062	-1.062	0.1452	3	3	10.35	38
flo11 vs. spt8	0	0.4792	-0.4792	0.1452	3	3	4.667	38
flo11 vs. elp2	0	0.2202	-0.2202	0.1452	3	3	2.145	38
flo11 vs. sin3	0	0.4572	-0.4572	0.1452	3	3	4.453	38
flo11 vs. ras2	0	0.3582	-0.3582	0.1452	3	3	3.489	38
flo11 vs. pea2	0	0	0	0.1452	3	3	0	38
flo11 vs. pho4	0	1.054	-1.054	0.1452	3	3	10.27	38
flo11 vs. snf1	0	1.165	-1.165	0.1452	3	3	11.34	38
flo11 vs. slt2	0	1.537	-1.537	0.1452	3	3	14.97	38
flo11 vs. sch9	0	0.7886	-0.7886	0.1452	3	3	7.68	38
flo11 vs. pbs2	0	1.201	-1.201	0.1452	3	3	11.7	38
flo11 vs. msn2	0	0.6444	-0.6444	0.1452	3	3	6.276	38
flo11 vs. tor1	0	1.173	-1.173	0.1452	3	3	11.42	38
opi1 vs. bud8	0	0	0	0.1452	3	3	0	38
opi1 vs. tec1	0	0	0	0.1452	3	3	0	38
opi1 vs. rim101	0	0	0	0.1452	3	3	0	38
opi1 vs. pho85	0	0.5344	-0.5344	0.1452	3	3	5.205	38
opi1 vs. rtg3	0	1.062	-1.062	0.1452	3	3	10.35	38
opi1 vs. spt8	0	0.4792	-0.4792	0.1452	3	3	4.667	38
opi1 vs. elp2	0	0.2202	-0.2202	0.1452	3	3	2.145	38
opi1 vs. sin3	0	0.4572	-0.4572	0.1452	3	3	4.453	38
opi1 vs. ras2	0	0.3582	-0.3582	0.1452	3	3	3.489	38
opi1 vs. pea2	0	0	0	0.1452	3	3	0	38
opi1 vs. pho4	0	1.054	-1.054	0.1452	3	3	10.27	38
opi1 vs. snf1	0	1.165	-1.165	0.1452	3	3	11.34	38
opi1 vs. slt2	0	1.537	-1.537	0.1452	3	3	14.97	38
opi1 vs. sch9	0	0.7886	-0.7886	0.1452	3	3	7.68	38
opi1 vs. pbs2	0	1.201	-1.201	0.1452	3	3	11.7	38
opi1 vs. msn2	0	0.6444	-0.6444	0.1452	3	3	6.276	38
opi1 vs. tor1	0	1.173	-1.173	0.1452	3	3	11.42	38
bud8 vs. tec1	0	0	0	0.1452	3	3	0	38
bud8 vs. rim101	0	0	0	0.1452	3	3	0	38
bud8 vs. pho85	0	0.5344	-0.5344	0.1452	3	3	5.205	38
bud8 vs. rtg3	0	1.062	-1.062	0.1452	3	3	10.35	38
bud8 vs. spt8	0	0.4792	-0.4792	0.1452	3	3	4.667	38
bud8 vs. elp2	0	0.2202	-0.2202	0.1452	3	3	2.145	38
bud8 vs. sin3	0	0.4572	-0.4572	0.1452	3	3	4.453	38
bud8 vs. ras2	0	0.3582	-0.3582	0.1452	3	3	3.489	38
bud8 vs. pea2	0	0	0	0.1452	3	3	0	38
bud8 vs. pho4	0	1.054	-1.054	0.1452	3	3	10.27	38
bud8 vs. snf1	0	1.165	-1.165	0.1452	3	3	11.34	38
bud8 vs. slt2	0	1.537	-1.537	0.1452	3	3	14.97	38
bud8 vs. sch9	0	0.7886	-0.7886	0.1452	3	3	7.68	38
bud8 vs. pbs2	0	1.201	-1.201	0.1452	3	3	11.7	38
bud8 vs. msn2	0	0.6444	-0.6444	0.1452	3	3	6.276	38
bud8 vs. tor1	0	1.173	-1.173	0.1452	3	3	11.42	38
tec1 vs. rim101	0	0	0	0.1452	3	3	0	38
tec1 vs. pho85	0	0.5344	-0.5344	0.1452	3	3	5.205	38
tec1 vs. rtg3	0	1.062	-1.062	0.1452	3	3	10.35	38
tec1 vs. spt8	0	0.4792	-0.4792	0.1452	3	3	4.667	38
tec1 vs. elp2	0	0.2202	-0.2202	0.1452	3	3	2.145	38
tec1 vs. sin3	0	0.4572	-0.4572	0.1452	3	3	4.453	38
tec1 vs. ras2	0	0.3582	-0.3582	0.1452	3	3	3.489	38
tec1 vs. pea2	0	0	0	0.1452	3	3	0	38
tec1 vs. pho4	0	1.054	-1.054	0.1452	3	3	10.27	38
tec1 vs. snf1	0	1.165	-1.165	0.1452	3	3	11.34	38
tec1 vs. slt2	0	1.537	-1.537	0.1452	3	3	14.97	38
tec1 vs. sch9	0	0.7886	-0.7886	0.1452	3	3	7.68	38
tec1 vs. pbs2	0	1.201	-1.201	0.1452	3	3	11.7	38
tec1 vs. msn2	0	0.6444	-0.6444	0.1452	3	3	6.276	38
tec1 vs. tor1	0	1.173	-1.173	0.1452	3	3	11.42	38
rim101 vs. pho85	0	0.5344	-0.5344	0.1452	3	3	5.205	38
rim101 vs. rtg3	0	1.062	-1.062	0.1452	3	3	10.35	38
rim101 vs. spt8	0	0.4792	-0.4792	0.1452	3	3	4.667	38
rim101 vs. elp2	0	0.2202	-0.2202	0.1452	3	3	2.145	38
rim101 vs. sin3	0	0.4572	-0.4572	0.1452	3	3	4.453	38
rim101 vs. ras2	0	0.3582	-0.3582	0.1452	3	3	3.489	38
rim101 vs. pea2	0	0	0	0.1452	3	3	0	38
rim101 vs. pho4	0	1.054	-1.054	0.1452	3	3	10.27	38
rim101 vs. snf1	0	1.165	-1.165	0.1452	3	3	11.34	38
rim101 vs. slt2	0	1.537	-1.537	0.1452	3	3	14.97	38
rim101 vs. sch9	0	0.7886	-0.7886	0.1452	3	3	7.68	38
rim101 vs. pbs2	0	1.201	-1.201	0.1452	3	3	11.7	38
rim101 vs. msn2	0	0.6444	-0.6444	0.1452	3	3	6.276	38
rim101 vs. tor1	0	1.173	-1.173	0.1452	3	3	11.42	38
pho85 vs. rtg3	0.5344	1.062	-0.5279	0.1452	3	3	5.141	38
pho85 vs. spt8	0.5344	0.4792	0.05525	0.1452	3	3	0.5381	38
pho85 vs. elp2	0.5344	0.2202	0.3142	0.1452	3	3	3.06	38
pho85 vs. sin3	0.5344	0.4572	0.07717	0.1452	3	3	0.7516	38
pho85 vs. ras2	0.5344	0.3582	0.1762	0.1452	3	3	1.716	38
pho85 vs. pea2	0.5344	0	0.5344	0.1452	3	3	5.205	38
pho85 vs. pho4	0.5344	1.054	-0.5196	0.1452	3	3	5.06	38
pho85 vs. snf1	0.5344	1.165	-0.6304	0.1452	3	3	6.139	38
pho85 vs. slt2	0.5344	1.537	-1.003	0.1452	3	3	9.767	38
pho85 vs. sch9	0.5344	0.7886	-0.2541	0.1452	3	3	2.475	38
pho85 vs. pbs2	0.5344	1.201	-0.6664	0.1452	3	3	6.49	38
pho85 vs. msn2	0.5344	0.6444	-0.1099	0.1452	3	3	1.071	38
pho85 vs. tor1	0.5344	1.173	-0.6384	0.1452	3	3	6.217	38
rtg3 vs. spt8	1.062	0.4792	0.5831	0.1452	3	3	5.679	38
rtg3 vs. elp2	1.062	0.2202	0.8421	0.1452	3	3	8.201	38
rtg3 vs. sin3	1.062	0.4572	0.6051	0.1452	3	3	5.893	38
rtg3 vs. ras2	1.062	0.3582	0.7041	0.1452	3	3	6.858	38
rtg3 vs. pea2	1.062	0	1.062	0.1452	3	3	10.35	38
rtg3 vs. pho4	1.062	1.054	0.008321	0.1452	3	3	0.08104	38
rtg3 vs. snf1	1.062	1.165	-0.1025	0.1452	3	3	0.9981	38
rtg3 vs. slt2	1.062	1.537	-0.475	0.1452	3	3	4.626	38
rtg3 vs. sch9	1.062	0.7886	0.2738	0.1452	3	3	2.666	38
rtg3 vs. pbs2	1.062	1.201	-0.1385	0.1452	3	3	1.349	38
rtg3 vs. msn2	1.062	0.6444	0.418	0.1452	3	3	4.071	38
rtg3 vs. tor1	1.062	1.173	-0.1105	0.1452	3	3	1.076	38
spt8 vs. elp2	0.4792	0.2202	0.2589	0.1452	3	3	2.522	38
spt8 vs. sin3	0.4792	0.4572	0.02192	0.1452	3	3	0.2135	38
spt8 vs. ras2	0.4792	0.3582	0.121	0.1452	3	3	1.178	38
spt8 vs. pea2	0.4792	0	0.4792	0.1452	3	3	4.667	38
spt8 vs. pho4	0.4792	1.054	-0.5748	0.1452	3	3	5.598	38
spt8 vs. snf1	0.4792	1.165	-0.6856	0.1452	3	3	6.677	38
spt8 vs. slt2	0.4792	1.537	-1.058	0.1452	3	3	10.31	38
spt8 vs. sch9	0.4792	0.7886	-0.3094	0.1452	3	3	3.013	38
spt8 vs. pbs2	0.4792	1.201	-0.7216	0.1452	3	3	7.028	38
spt8 vs. msn2	0.4792	0.6444	-0.1652	0.1452	3	3	1.609	38
spt8 vs. tor1	0.4792	1.173	-0.6936	0.1452	3	3	6.755	38
elp2 vs. sin3	0.2202	0.4572	-0.237	0.1452	3	3	2.308	38
elp2 vs. ras2	0.2202	0.3582	-0.138	0.1452	3	3	1.344	38
elp2 vs. pea2	0.2202	0	0.2202	0.1452	3	3	2.145	38
elp2 vs. pho4	0.2202	1.054	-0.8338	0.1452	3	3	8.12	38
elp2 vs. snf1	0.2202	1.165	-0.9446	0.1452	3	3	9.199	38
elp2 vs. slt2	0.2202	1.537	-1.317	0.1452	3	3	12.83	38
elp2 vs. sch9	0.2202	0.7886	-0.5683	0.1452	3	3	5.535	38
elp2 vs. pbs2	0.2202	1.201	-0.9806	0.1452	3	3	9.55	38
elp2 vs. msn2	0.2202	0.6444	-0.4241	0.1452	3	3	4.131	38
elp2 vs. tor1	0.2202	1.173	-0.9526	0.1452	3	3	9.277	38
sin3 vs. ras2	0.4572	0.3582	0.09905	0.1452	3	3	0.9647	38
sin3 vs. pea2	0.4572	0	0.4572	0.1452	3	3	4.453	38
sin3 vs. pho4	0.4572	1.054	-0.5968	0.1452	3	3	5.812	38
sin3 vs. snf1	0.4572	1.165	-0.7076	0.1452	3	3	6.891	38
sin3 vs. slt2	0.4572	1.537	-1.08	0.1452	3	3	10.52	38
sin3 vs. sch9	0.4572	0.7886	-0.3313	0.1452	3	3	3.227	38
sin3 vs. pbs2	0.4572	1.201	-0.7436	0.1452	3	3	7.242	38
sin3 vs. msn2	0.4572	0.6444	-0.1871	0.1452	3	3	1.822	38
sin3 vs. tor1	0.4572	1.173	-0.7155	0.1452	3	3	6.969	38
ras2 vs. pea2	0.3582	0	0.3582	0.1452	3	3	3.489	38
ras2 vs. pho4	0.3582	1.054	-0.6958	0.1452	3	3	6.777	38
ras2 vs. snf1	0.3582	1.165	-0.8066	0.1452	3	3	7.856	38
ras2 vs. slt2	0.3582	1.537	-1.179	0.1452	3	3	11.48	38
ras2 vs. sch9	0.3582	0.7886	-0.4304	0.1452	3	3	4.191	38
ras2 vs. pbs2	0.3582	1.201	-0.8426	0.1452	3	3	8.206	38
ras2 vs. msn2	0.3582	0.6444	-0.2862	0.1452	3	3	2.787	38
ras2 vs. tor1	0.3582	1.173	-0.8146	0.1452	3	3	7.933	38
pea2 vs. pho4	0	1.054	-1.054	0.1452	3	3	10.27	38
pea2 vs. snf1	0	1.165	-1.165	0.1452	3	3	11.34	38
pea2 vs. slt2	0	1.537	-1.537	0.1452	3	3	14.97	38
pea2 vs. sch9	0	0.7886	-0.7886	0.1452	3	3	7.68	38
pea2 vs. pbs2	0	1.201	-1.201	0.1452	3	3	11.7	38
pea2 vs. msn2	0	0.6444	-0.6444	0.1452	3	3	6.276	38
pea2 vs. tor1	0	1.173	-1.173	0.1452	3	3	11.42	38
pho4 vs. snf1	1.054	1.165	-0.1108	0.1452	3	3	1.079	38
pho4 vs. slt2	1.054	1.537	-0.4833	0.1452	3	3	4.707	38
pho4 vs. sch9	1.054	0.7886	0.2654	0.1452	3	3	2.585	38
pho4 vs. pbs2	1.054	1.201	-0.1468	0.1452	3	3	1.43	38
pho4 vs. msn2	1.054	0.6444	0.4096	0.1452	3	3	3.99	38
pho4 vs. tor1	1.054	1.173	-0.1188	0.1452	3	3	1.157	38
snf1 vs. slt2	1.165	1.537	-0.3725	0.1452	3	3	3.628	38
snf1 vs. sch9	1.165	0.7886	0.3762	0.1452	3	3	3.664	38
snf1 vs. pbs2	1.165	1.201	-0.03602	0.1452	3	3	0.3508	38
snf1 vs. msn2	1.165	0.6444	0.5204	0.1452	3	3	5.069	38
snf1 vs. tor1	1.165	1.173	-0.007982	0.1452	3	3	0.07774	38
slt2 vs. sch9	1.537	0.7886	0.7487	0.1452	3	3	7.292	38
slt2 vs. pbs2	1.537	1.201	0.3365	0.1452	3	3	3.277	38
slt2 vs. msn2	1.537	0.6444	0.8929	0.1452	3	3	8.696	38
slt2 vs. tor1	1.537	1.173	0.3645	0.1452	3	3	3.55	38
sch9 vs. pbs2	0.7886	1.201	-0.4123	0.1452	3	3	4.015	38
sch9 vs. msn2	0.7886	0.6444	0.1442	0.1452	3	3	1.404	38
sch9 vs. tor1	0.7886	1.173	-0.3842	0.1452	3	3	3.742	38
pbs2 vs. msn2	1.201	0.6444	0.5565	0.1452	3	3	5.419	38
pbs2 vs. tor1	1.201	1.173	0.02804	0.1452	3	3	0.2731	38
msn2 vs. tor1	0.6444	1.173	-0.5284	0.1452	3	3	5.146	38
sin3 vs. msn2	0.4572	0.6444	-0.1871	0.1432	3	3	1.847	40
sin3 vs. tor1	0.4572	1.173	-0.7155	0.1432	3	3	7.064	40
ras2 vs. pea2	0.3582	0	0.3582	0.1432	3	3	3.536	40
ras2 vs. pho4	0.3582	1.054	-0.6958	0.1432	3	3	6.87	40
ras2 vs. snf1	0.3582	1.165	-0.8066	0.1432	3	3	7.963	40
ras2 vs. slt2	0.3582	1.537	-1.179	0.1432	3	3	11.64	40
ras2 vs. sch9	0.3582	0.7886	-0.4304	0.1432	3	3	4.249	40
ras2 vs. pbs2	0.3582	1.201	-0.8426	0.1432	3	3	8.319	40
ras2 vs. msn2	0.3582	0.6444	-0.2862	0.1432	3	3	2.825	40
ras2 vs. tor1	0.3582	1.173	-0.8146	0.1432	3	3	8.042	40
pea2 vs. pho4	0	1.054	-1.054	0.1432	3	3	10.41	40
pea2 vs. snf1	0	1.165	-1.165	0.1432	3	3	11.5	40
pea2 vs. slt2	0	1.537	-1.537	0.1432	3	3	15.18	40
pea2 vs. sch9	0	0.7886	-0.7886	0.1432	3	3	7.785	40
pea2 vs. pbs2	0	1.201	-1.201	0.1432	3	3	11.86	40
pea2 vs. msn2	0	0.6444	-0.6444	0.1432	3	3	6.362	40
pea2 vs. tor1	0	1.173	-1.173	0.1432	3	3	11.58	40
pho4 vs. snf1	1.054	1.165	-0.1108	0.1432	3	3	1.094	40
pho4 vs. slt2	1.054	1.537	-0.4833	0.1432	3	3	4.771	40
pho4 vs. sch9	1.054	0.7886	0.2654	0.1432	3	3	2.621	40
pho4 vs. pbs2	1.054	1.201	-0.1468	0.1432	3	3	1.45	40
pho4 vs. msn2	1.054	0.6444	0.4096	0.1432	3	3	4.044	40
pho4 vs. tor1	1.054	1.173	-0.1188	0.1432	3	3	1.173	40
snf1 vs. slt2	1.165	1.537	-0.3725	0.1432	3	3	3.678	40
snf1 vs. sch9	1.165	0.7886	0.3762	0.1432	3	3	3.715	40
snf1 vs. pbs2	1.165	1.201	-0.03602	0.1432	3	3	0.3556	40
snf1 vs. msn2	1.165	0.6444	0.5204	0.1432	3	3	5.138	40
snf1 vs. tor1	1.165	1.173	-0.007982	0.1432	3	3	0.0788	40
slt2 vs. sch9	1.537	0.7886	0.7487	0.1432	3	3	7.392	40
slt2 vs. pbs2	1.537	1.201	0.3365	0.1432	3	3	3.322	40
slt2 vs. msn2	1.537	0.6444	0.8929	0.1432	3	3	8.816	40
slt2 vs. tor1	1.537	1.173	0.3645	0.1432	3	3	3.599	40
sch9 vs. pbs2	0.7886	1.201	-0.4123	0.1432	3	3	4.07	40
sch9 vs. msn2	0.7886	0.6444	0.1442	0.1432	3	3	1.424	40
sch9 vs. tor1	0.7886	1.173	-0.3842	0.1432	3	3	3.793	40
pbs2 vs. msn2	1.201	0.6444	0.5565	0.1432	3	3	5.494	40
pbs2 vs. tor1	1.201	1.173	0.02804	0.1432	3	3	0.2768	40
msn2 vs. tor1	0.6444	1.173	-0.5284	0.1432	3	3	5.217	40

[truncated: 1 more sheets: +EtOH]
